# Supplementary material for: Temporal Alterations in White Matter in An App Knock-In Mouse Model of Alzheimer’s Disease
Source: eNeuro. 2024 Feb 22;11(2):ENEURO.0496-23.2024. doi: 10.1523/ENEURO.0496-23.2024 (PMC10897532; doi:10.1523/ENEURO.0496-23.2024)
Supplement: Table 1-1 — Descriptive statistics of mouse subjects scanned using MRI. The number of mice (N) and mean and standard deviation (SD) age in months is displayed. For each age group, a Mann-Whitney non-parametric test was performed to test if there were statistically significant differences in age between genotypes. Download Table 1-1, XLSX file. [file eneuro-11-ENEURO.0496-23.2024-s001.xlsx]

## Sheet: Table_1-1
Age group	Genotype	Sex	N	Mean Age (months)	SD Age (months)	Mann-Whitney U	p
Early	Wild-type	F	6	4.6	0.17	23.5	0.418
	App NL-G-F/NL-G-F	F	6	4.4	0.27
Middle	Wild-type	F	10	10.5	0.2	55.5	0.414
	App NL-G-F/NL-G-F	F	9	10.4	0.45
Late	Wild-type	F	9	17.8	0.79	32	0.607
	App NL-G-F/NL-G-F	F	6	17.7	1.96
