# Supplementary material for: Temporal Alterations in White Matter in An App Knock-In Mouse Model of Alzheimer’s Disease
Source: eNeuro. 2024 Feb 22;11(2):ENEURO.0496-23.2024. doi: 10.1523/ENEURO.0496-23.2024 (PMC10897532; doi:10.1523/ENEURO.0496-23.2024)
Supplement: Table 1-2 — Three-way (Type II) mixed ANOVA model. Age group (early, middle, late) and genotype (wild-type, APPKI) were modeled as between-subject factors. Brain ROIs were modeled as a within-subject factor for each subject. Values are shown for the degrees of freedom (df), mean squared error (MSE), F-statistic, effect size: generalized η2 (GES; ηg2), and p-values. The degrees of freedom and p-values were corrected for violations of sphericity using Greenhouse-Geisser (GG) correction. Significance (sig.) symbols: ***p < 0.001; **p < 0.01; *p < 0.05; + p < 0.1. Download Table 1-2, XLSX file. [file eneuro-11-ENEURO.0496-23.2024-s002.xlsx]

## Sheet: Table_1-2
Effect	df1	df2	MSE	F	GES	p	sig.
Age	2	40	0	2.66	0.04	0.082	+
Genotype	1	40	0	6.95	0.052	0.012	*
Age x genotype	2	40	0	1.22	0.019	0.307
ROI	3.64	145.55	0	94.36	0.451	<0.001	***
Age x ROI	7.28	145.55	0	2.76	0.026	0.009	**
Genotype x ROI	3.64	145.55	0	3.14	0.015	0.02	*
Age x genotype x ROI	7.28	145.55	0	0.35	0.003	0.936
