# Supplementary material for: Temporal Alterations in White Matter in An App Knock-In Mouse Model of Alzheimer’s Disease
Source: eNeuro. 2024 Feb 22;11(2):ENEURO.0496-23.2024. doi: 10.1523/ENEURO.0496-23.2024 (PMC10897532; doi:10.1523/ENEURO.0496-23.2024)
Supplement: Table 1-3 — Age × ROI interaction follow-up comparisons by region. Tukey’s post hoc test was used to correct for multiple comparisons. Significance (sig.) symbols: ***p < 0.001; **p < 0.01; *p < 0.05; + p < 0.1. Download Table 1-3, XLSX file. [file eneuro-11-ENEURO.0496-23.2024-s003.xlsx]

## Sheet: Table_1-3
Region	df1	df2	F	p	sig.
Anterior commissure	2	40	2.996	0.061	+
Corpus callosum	2	40	1.617	0.211
Hippocampus	2	40	3.102	0.056	+
Hypothalamus	2	40	3.072	0.057	+
Internal capsule	2	40	0.107	0.898
Neocortex	2	40	8.898	0.001	***
Thalamus	2	40	0.483	0.62
