# Supplementary material for: Temporal Alterations in White Matter in An App Knock-In Mouse Model of Alzheimer’s Disease
Source: eNeuro. 2024 Feb 22;11(2):ENEURO.0496-23.2024. doi: 10.1523/ENEURO.0496-23.2024 (PMC10897532; doi:10.1523/ENEURO.0496-23.2024)
Supplement: Table 1-4 — Genotype × ROI interaction. Tukey’s post hoc test was used to correct for multiple comparisons. Significance (sig.) symbols: ***p < 0.001; **p < 0.01; *p < 0.05; + p < 0.1. Download Table 1-4, XLSX file. [file eneuro-11-ENEURO.0496-23.2024-s004.xlsx]

## Sheet: Table_1-4
Region	df1	df2	F	p	sig.
Anterior commissure	1	40	6.753	0.013	*
Corpus callosum	1	40	1.683	0.202
Hippocampus	1	40	1.5	0.228
Hypothalamus	1	40	13.261	0.001	***
Internal capsule	1	40	2.336	0.134
Neocortex	1	40	2.591	0.115
Thalamus	1	40	3.582	0.066	+
