# Supplementary material for: Temporal Alterations in White Matter in An App Knock-In Mouse Model of Alzheimer’s Disease
Source: eNeuro. 2024 Feb 22;11(2):ENEURO.0496-23.2024. doi: 10.1523/ENEURO.0496-23.2024 (PMC10897532; doi:10.1523/ENEURO.0496-23.2024)
Supplement: Table 1-5 — Age × ROI pairwise comparison. Benjamini-Hochberg’s method was performed to correct for multiple comparisons. Significance (sig.) symbols: ***p < 0.001; ** p < 0.01; *p < 0.05; + p < 0.1. Download Table 1-5, XLSX file. [file eneuro-11-ENEURO.0496-23.2024-s005.xlsx]

## Sheet: Table_1-5
Region	Contrast	Estimate	SE	df	t ratio	p	sig.
Anterior commissure	early--middle	0.004	0.013	40	0.332	0.941
	early--late	0.03	0.014	40	2.171	0.089	+
	middle--late	0.026	0.012	40	2.077	0.107
Corpus callosum	early--middle	-0.011	0.01	40	-1.123	0.506
	early--late	0.005	0.01	40	0.498	0.873
	middle--late	0.016	0.009	40	1.741	0.203
Hippocampus	early--middle	-0.011	0.011	40	-1.074	0.535
	early--late	0.014	0.011	40	1.213	0.452
	middle--late	0.025	0.01	40	2.49	0.044	*
Hypothalamus	early--middle	-0.013	0.012	40	-1.164	0.481
	early--late	0.014	0.012	40	1.113	0.512
	middle--late	0.027	0.011	40	2.473	0.046	*
Internal capsule	early--middle	-0.004	0.009	40	-0.425	0.905
	early--late	-0.004	0.01	40	-0.396	0.917
	middle--late	0.0001	0.009	40	0.006	1
Neocortex	early--middle	-0.008	0.01	40	-0.862	0.667
	early--late	0.029	0.01	40	2.872	0.017	*
	middle--late	0.038	0.009	40	4.121	0.001	***
Thalamus	early--middle	-0.009	0.01	40	-0.952	0.611
	early--late	-0.004	0.01	40	-0.349	0.935
	middle--late	0.006	0.009	40	0.614	0.813
