# Supplementary material for: Temporal Alterations in White Matter in An App Knock-In Mouse Model of Alzheimer’s Disease
Source: eNeuro. 2024 Feb 22;11(2):ENEURO.0496-23.2024. doi: 10.1523/ENEURO.0496-23.2024 (PMC10897532; doi:10.1523/ENEURO.0496-23.2024)
Supplement: Table 1-6 — Planned contrasts for Age × Genotype interaction. Benj amini-Hochberg’s method was used to correct for multiple comparisons. Significance (sig.) symbols: *p < 0.05. Download Table 1-6, XLSX file. [file eneuro-11-ENEURO.0496-23.2024-s006.xlsx]

## Sheet: Table_1-6
Contrast	Estimate	SE	df	t ratio	p	sig.
Middle WT -- Middle APPKI	0.014	0.01	40	1.311	0.197
Middle WT -- Late WT	0.01	0.01	40	0.982	0.332
Late WT -- Late APPKI	0.032	0.012	40	2.725	0.01	*
Middle APPKI -- Late APPKI	0.029	0.012	40	2.438	0.019	*
