# Supplementary material for: Temporal Alterations in White Matter in An App Knock-In Mouse Model of Alzheimer’s Disease
Source: eNeuro. 2024 Feb 22;11(2):ENEURO.0496-23.2024. doi: 10.1523/ENEURO.0496-23.2024 (PMC10897532; doi:10.1523/ENEURO.0496-23.2024)
Supplement: Table 1-7 — (Age × Genotype) | ROI interaction. Significance (sig.) symbols: **p < 0.01; + p < 0.1. Download Table 1-7, XLSX file. [file eneuro-11-ENEURO.0496-23.2024-s007.xlsx]

## Sheet: Table_1-7
Region	df1	df2	F	p	sig.
Anterior commissure	5	40	2.405	0.054	+
Corpus callosum	5	40	1.109	0.371
Hippocampus	5	40	1.739	0.148
Hypothalamus	5	40	4.374	0.003	**
Internal capsule	5	40	1.051	0.401
Neocortex	5	40	4.027	0.005	**
Thalamus	5	40	1.556	0.195
