# Supplementary material for: Temporal Alterations in White Matter in An App Knock-In Mouse Model of Alzheimer’s Disease
Source: eNeuro. 2024 Feb 22;11(2):ENEURO.0496-23.2024. doi: 10.1523/ENEURO.0496-23.2024 (PMC10897532; doi:10.1523/ENEURO.0496-23.2024)
Supplement: Table 2-2 — Anterior commissure count estimates. Count: raw counts from serial sections. Estimated number of cells N calculated using Equation 1. CE: Gundersen’s coefficient of error (m = 1; Equation 2). Download Table 2-2, XLSX file. [file eneuro-11-ENEURO.0496-23.2024-s009.xlsx]

## Sheet: Table_2-2
Genotype	Subject	Marker	Count	Estimated N	CE
WT	1	OLIG2+	1402	12272.3	0.0504
		OLIG2+ PDGFRA+	129	1129.19	0.0968
	2	OLIG2+	1204	10994	0.0315
		OLIG2+ PDGFRA+	99	903.99	0.1012
	3	OLIG2+	982	8871.14	0.0343
		OLIG2+ PDGFRA+	90	813.04	0.1145
	4	OLIG2+	2172	20171.1	0.0465
		OLIG2+ PDGFRA+	121	1123.71	0.0925
APPKI	5	OLIG2+	1946	15666.5	0.0301
		OLIG2+ PDGFRA+	80	644.05	0.1132
	6	OLIG2+	2805	25786.7	0.0372
		OLIG2+ PDGFRA+	115	1057.21	0.0941
	7	OLIG2+	1853	16234	0.0273
		OLIG2+ PDGFRA+	129	1130.16	0.0911
	8	OLIG2+	2344	20885	0.049
		OLIG2+ PDGFRA+	181	1612.71	0.0919
