# Supplementary material for: Temporal Alterations in White Matter in An App Knock-In Mouse Model of Alzheimer’s Disease
Source: eNeuro. 2024 Feb 22;11(2):ENEURO.0496-23.2024. doi: 10.1523/ENEURO.0496-23.2024 (PMC10897532; doi:10.1523/ENEURO.0496-23.2024)
Supplement: Table 2-3 — Anterior commissure estimated number of cells per mm3. Download Table 2-3, XLSX file. [file eneuro-11-ENEURO.0496-23.2024-s010.xlsx]

## Sheet: Table_2-3
Genotype	Subject	Marker	Estimated cells per mm3
WT	1	Total OLIG2+	39323.3
		OLIG2+	36010
		OLIG2+ PDGFRA+	3313.33
	2	Total OLIG2+	43415
		OLIG2+	40116.4
		OLIG2+ PDGFRA+	3298.61
	3	Total OLIG2+	36069.8
		OLIG2+	33041.6
		OLIG2+ PDGFRA+	3028.25
	4	Total OLIG2+	47259.1
		OLIG2+	44765.3
		OLIG2+ PDGFRA+	2493.83
APPKI	5	Total OLIG2+	57069.2
		OLIG2+	54815.7
		OLIG2+ PDGFRA+	2253.47
	6	Total OLIG2+	65712
		OLIG2+	63124
		OLIG2+ PDGFRA+	2587.97
	7	Total OLIG2+	52466.4
		OLIG2+	49051.6
		OLIG2+ PDGFRA+	3414.82
	8	Total OLIG2+	43014.7
		OLIG2+	39931.2
		OLIG2+ PDGFRA+	3083.43
