# Supplementary material for: Temporal Alterations in White Matter in An App Knock-In Mouse Model of Alzheimer’s Disease
Source: eNeuro. 2024 Feb 22;11(2):ENEURO.0496-23.2024. doi: 10.1523/ENEURO.0496-23.2024 (PMC10897532; doi:10.1523/ENEURO.0496-23.2024)
Supplement: Table 3-1 — Hippocampus stereological quantification parameters. Download Table 3-1, XLSX file. [file eneuro-11-ENEURO.0496-23.2024-s011.xlsx]

## Sheet: Table_3-1
Parameter	Value
Section thickness (t)	50 μm
Section sampling factor (ssf)	1/6
Optical disector height (h)	42 μm
Guard zone distance	2 μm
Counting frame area (width x height)	75 μm x 75 μm
Sampling grid area (width x height)	300 μm x 350 μm
Area sampling fraction (asf)	0.0535714
