# Supplementary material for: Temporal Alterations in White Matter in An App Knock-In Mouse Model of Alzheimer’s Disease
Source: eNeuro. 2024 Feb 22;11(2):ENEURO.0496-23.2024. doi: 10.1523/ENEURO.0496-23.2024 (PMC10897532; doi:10.1523/ENEURO.0496-23.2024)
Supplement: Table 3-2 — TMT10plex™-labeling of peptides for 6- and 12-month-old hippocampal lysate samples. (Note that only six of the nine experimental samples in each kit were used in this study; the other three were used for another experiment.) Download Table 3-2, XLSX file. [file eneuro-11-ENEURO.0496-23.2024-s012.xlsx]

## Sheet: Table_3-2
TMT Label	Kit 1: 6-month-old sample	Subject ID	Kit 2: 12-month-old sample	Subject ID
126	WT1	1	WT1	4
127N	WT2	2	WT2	5
127C	WT3	3	WT3	6
128N	APPKI1	7	APPKI1	10
128C	APPKI2	8	APPKI2	11
129N	APPKI3	9	APPKI3	12
131	Lysate-unbiased pool		Lysate-unbiased pool
