# Supplementary material for: Temporal Alterations in White Matter in An App Knock-In Mouse Model of Alzheimer’s Disease
Source: eNeuro. 2024 Feb 22;11(2):ENEURO.0496-23.2024. doi: 10.1523/ENEURO.0496-23.2024 (PMC10897532; doi:10.1523/ENEURO.0496-23.2024)
Supplement: Table 3-3 — Hippocampus counts and estimated cells per mm3. Count: raw counts from serial sections. Estimated number of cells N calculated using Equation 1. CE: Gundersen’s coefficient of error (m = 1; Equation 2). Download Table 3-3, XLSX file. [file eneuro-11-ENEURO.0496-23.2024-s013.xlsx]

## Sheet: Table_3-3
Genotype	Subject	Marker	Count	Estimated N	CE	Estimated cells per mm3
WT	1	OLIG2+	274	42504.6	0.07	6439.27
		OLIG2+ PDGFRA+	94	14581.9	0.11	2209.09
		Total OLIG2+	368	57086.5	0.06	8648.36
	2	OLIG2+	432	49825.8	0.05	6516.8
		OLIG2+ PDGFRA+	217	25028.2	0.07	3273.48
		Total OLIG2+	649	74854	0.05	9790.28
	3	OLIG2+	296	37374.9	0.06	5315.6
		OLIG2+ PDGFRA+	138	17424.8	0.09	2478.22
		Total OLIG2+	434	54799.7	0.05	7793.82
	4	OLIG2+	398	50372.1	0.05	6613.04
		OLIG2+ PDGFRA+	174	22022	0.08	2891.13
		Total OLIG2+	572	72394	0.04	9504.17
APPKI	5	OLIG2+	518	75793.7	0.05	9640.91
		OLIG2+ PDGFRA+	192	28093.4	0.08	3573.46
		Total OLIG2+	710	103887	0.05	13214.4
	6	OLIG2+	615	72686.5	0.05	8254.09
		OLIG2+ PDGFRA+	208	24583.4	0.08	2791.63
		Total OLIG2+	823	97269.9	0.04	11045.7
	7	OLIG2+	482	77466.6	0.05	12580.5
		OLIG2+ PDGFRA+	172	27643.7	0.09	4489.32
		Total OLIG2+	654	105110	0.05	17069.8
	8	OLIG2+	339	50101.9	0.06	11818.8
		OLIG2+ PDGFRA+	76	11232.3	0.12	2649.65
		Total OLIG2+	415	61334.2	0.06	14468.5
