# Supplementary material for: Temporal Alterations in White Matter in An App Knock-In Mouse Model of Alzheimer’s Disease
Source: eNeuro. 2024 Feb 22;11(2):ENEURO.0496-23.2024. doi: 10.1523/ENEURO.0496-23.2024 (PMC10897532; doi:10.1523/ENEURO.0496-23.2024)
Supplement: Table 3-4 — Abundance values from LC-MS proteomics experiment. Download Table 3-4, XLSX file. [file eneuro-11-ENEURO.0496-23.2024-s014.xlsx]

## Sheet: Table_3-4
Protein	Abundance	Genotype	Age	ID	Symbol
P57776	4.07933	WT	6	1	Eef1d
O88343	5.0878	WT	6	1	Slc4a4
P35802	5.54398	WT	6	1	Gpm6a
P84091	6.07471	WT	6	1	Ap2m1
Q9CVB6	4.71779	WT	6	1	Arpc2
Q9R0P9	5.09236	WT	6	1	Uchl1
Q06185	5.15039	WT	6	1	Atp5k
P59764	3.60625	WT	6	1	Dock4
P35803	5.05726	WT	6	1	Gpm6b
Q8C1A5	4.15841	WT	6	1	Thop1
Q921I1	4.36579	WT	6	1	Trf
Q8BL65	3.89586	WT	6	1	Ablim2
Q76MZ3	5.49612	WT	6	1	Ppp2r1a
P05532	3.40467	WT	6	1	Kit
Q80U78	3.88096	WT	6	1	Pum1
P49615	4.34652	WT	6	1	Cdk5
Q8K596	4.97498	WT	6	1	Slc8a2
Q8BHE8	3.98655	WT	6	1	Maip1
P08003	4.17972	WT	6	1	Pdia4
P16388	4.25995	WT	6	1	Kcna1
Q9D154	4.12455	WT	6	1	Serpinb1a
Q8JZQ2	4.62398	WT	6	1	Afg3l2
Q8VDN2	5.29033	WT	6	1	Atp1a1
Q8CHH9	5.41675	WT	6	1	Sept8
Q8K386	4.63172	WT	6	1	NA
O35963	4.31754	WT	6	1	Rab33b
Q8BFZ9	4.41755	WT	6	1	Erlin2
P08730	4.84684	WT	6	1	Krt13
Q9CZS1	4.77709	WT	6	1	Aldh1b1
Q3TCH7	3.57005	WT	6	1	Cul4a
Q9R1T4	5.14916	WT	6	1	Sept6
Q6PHN9	5.74905	WT	6	1	Rab35
P26450	3.06917	WT	6	1	Pik3r1
P21619	4.04968	WT	6	1	Lmnb2
Q9Z1G4	4.82291	WT	6	1	Atp6v0a1
Q9Z2U0	5.13031	WT	6	1	Psma7
Q925E7	4.98385	WT	6	1	Ppp2r2d
Q6ZPE2	4.10785	WT	6	1	Sbf1
Q5SXA9	3.84613	WT	6	1	Wwc1
P28661	4.6262	WT	6	1	Sept4
Q9Z2Q6	5.45049	WT	6	1	Sept5
Q8BFU2	3.75768	WT	6	1	H2aw
P28352	3.57532	WT	6	1	Apex1
P63213	5.04808	WT	6	1	Gng2
Q9ESJ4	4.59201	WT	6	1	Nckipsd
Q9DCJ5	6.08746	WT	6	1	Ndufa8
Q60864	5.32453	WT	6	1	Stip1
Q8VCH8	4.70436	WT	6	1	Ubxn4
Q9D8N0	5.93687	WT	6	1	Eef1g
Q8C1B7	4.6422	WT	6	1	Sept11
Q9Z2D6	3.97881	WT	6	1	Mecp2
Q8BMG7	4.6324	WT	6	1	Rab3gap2
Q9Z1W9	4.67352	WT	6	1	Stk39
Q80U49	2.62831	WT	6	1	Cep170b
P14685	4.24086	WT	6	1	Psmd3
Q3UHL1	5.59926	WT	6	1	Camkv
P28667	4.24382	WT	6	1	Marcksl1
Q64727	4.3904	WT	6	1	Vcl
P42859	3.92798	WT	6	1	NA
P21107	4.95229	WT	6	1	Tpm3
Q9WVE8	4.93932	WT	6	1	Pacsin2
Q9CWK8	3.21182	WT	6	1	Snx2
P97807	4.49777	WT	6	1	Fh1
Q80TZ3	4.97689	WT	6	1	Dnajc6
Q60931	5.42543	WT	6	1	Vdac3
Q6ZQ38	4.92229	WT	6	1	Cand1
Q9CQN1	3.87057	WT	6	1	Trap1
Q8CHT0	4.66316	WT	6	1	Aldh4a1
P52480	5.84962	WT	6	1	Pkm
Q9D061	3.5363	WT	6	1	Acbd6
P07724	5.0553	WT	6	1	Alb
Q8K4B0	4.28494	WT	6	1	NA
Q8K4B0	4.28494	WT	6	1	Mta1
P14873	5.46979	WT	6	1	Map1b
P28660	5.27587	WT	6	1	Nckap1
Q3UHJ0	3.52274	WT	6	1	Aak1
P37804	3.88505	WT	6	1	Tagln
Q922D8	4.34931	WT	6	1	Mthfd1
Q9CRB9	5.91674	WT	6	1	Chchd3
Q8BPN8	4.36977	WT	6	1	Dmxl2
P15508	4.19607	WT	6	1	NA
Q6PDI5	4.74046	WT	6	1	Ecpas
Q6NS60	3.74178	WT	6	1	Fbxo41
Q922S4	5.03984	WT	6	1	NA
Q922S4	5.03984	WT	6	1	Pde2a
Q9WUR2	3.82462	WT	6	1	Eci2
P30416	4.36031	WT	6	1	Fkbp4
Q6URW6	3.64487	WT	6	1	Myh14
Q9Z1P6	5.09362	WT	6	1	Ndufa7
Q3TES0	3.55832	WT	6	1	Iqsec3
Q9R1Q8	3.96603	WT	6	1	Tagln3
P13595	5.48325	WT	6	1	Ncam1
Q8BK67	3.68019	WT	6	1	Rcc2
P16330	5.81188	WT	6	1	Cnp
P97351	5.34326	WT	6	1	Rps3a1
Q64737	4.50488	WT	6	1	Gart
P27546	4.60154	WT	6	1	Map4
P43274	6.37367	WT	6	1	H1f4
Q8R071	4.63502	WT	6	1	Itpka
Q9CZL5	4.44515	WT	6	1	Pcbd2
P52760	4.46306	WT	6	1	Rida
P50580	4.43406	WT	6	1	Pa2g4
Q9CR57	5.61252	WT	6	1	Rpl14
P56959	4.33426	WT	6	1	Fus
Q80W04	3.61063	WT	6	1	Tmcc2
P67778	5.42976	WT	6	1	Phb
Q8BP40	3.06089	WT	6	1	Acp6
Q9D8L5	3.6739	WT	6	1	Ccdc91
Q6NZC7	4.18868	WT	6	1	NA
Q9D7P6	4.0516	WT	6	1	Iscu
Q62188	4.81629	WT	6	1	Dpysl3
Q6W8Q3	4.87413	WT	6	1	Pcp4l1
P63300	4.34038	WT	6	1	Selenow
Q8BVI4	4.68288	WT	6	1	Qdpr
Q9JJC6	3.8305	WT	6	1	Rilpl1
P28659	4.37853	WT	6	1	Celf1
P84086	5.20917	WT	6	1	Cplx2
Q9JLN9	3.81419	WT	6	1	Mtor
Q8BYR5	3.88733	WT	6	1	Cadps2
Q91YD9	4.80546	WT	6	1	Wasl
Q78T54	4.04432	WT	6	1	Vma21
Q7TQF7	5.22535	WT	6	1	Amph
Q7TMY8	3.59539	WT	6	1	Huwe1
P61202	4.0861	WT	6	1	Cops2
Q6NZJ6	3.89056	WT	6	1	Eif4g1
Q9JL62	4.67721	WT	6	1	Gltp
P28663	5.38539	WT	6	1	Napb
Q8BZ98	4.8389	WT	6	1	Dnm3
P19096	4.25833	WT	6	1	Fasn
Q8BGD5	3.89574	WT	6	1	Cpt1c
E9Q401	4.15198	WT	6	1	Ryr2
P63137	4.3854	WT	6	1	Gabrb2
Q8BWT1	3.73358	WT	6	1	Acaa2
Q8BLK3	5.28585	WT	6	1	NA
Q8BLK3	5.28585	WT	6	1	Lsamp
P08414	4.75628	WT	6	1	NA
P49722	4.6541	WT	6	1	Psma2
Q0VBD0	3.55761	WT	6	1	Itgb8
Q80UJ7	3.27903	WT	6	1	Rab3gap1
Q9JKR6	4.17615	WT	6	1	Hyou1
Q8BMF4	5.09115	WT	6	1	Dlat
P97300	5.2961	WT	6	1	Nptn
Q9D0S9	3.90857	WT	6	1	Hint2
O88271	4.07972	WT	6	1	Cfdp1
O08539	4.96994	WT	6	1	Bin1
Q810U3	5.31469	WT	6	1	Nfasc
P47199	4.62454	WT	6	1	Cryz
Q922J3	4.01529	WT	6	1	Clip1
P05064	6.0127	WT	6	1	Aldoa
Q9QWI6	4.6034	WT	6	1	Srcin1
Q8BL66	3.89056	WT	6	1	Eea1
P06837	5.47128	WT	6	1	Gap43
Q9JMH9	4.04232	WT	6	1	Myo18a
Q99KK7	4.01165	WT	6	1	Dpp3
Q93092	5.20231	WT	6	1	Taldo1
Q9D0I9	4.15446	WT	6	1	Rars
P26039	3.63373	WT	6	1	Tln1
P62259	5.94936	WT	6	1	Ywhae
Q3URD3	3.11951	WT	6	1	Slmap
P15864	6.49803	WT	6	1	H1f2
P22682	3.86948	WT	6	1	Cbl
Q9CXV1	3.40093	WT	6	1	Sdhd
Q00493	5.16201	WT	6	1	Cpe
O08688	3.83189	WT	6	1	Capn5
Q9Z1Z2	3.8471	WT	6	1	Strap
Q8CGY8	4.23608	WT	6	1	Ogt
Q9JKK7	5.43098	WT	6	1	Tmod2
P51660	3.96578	WT	6	1	Hsd17b4
P28474	5.11773	WT	6	1	Adh5
Q8R010	5.48087	WT	6	1	Aimp2
Q9D2G2	5.25169	WT	6	1	Dlst
Q3V3R1	3.40706	WT	6	1	Mthfd1l
Q61545	3.4475	WT	6	1	Ewsr1
Q02248	4.26452	WT	6	1	Ctnnb1
P09411	5.29197	WT	6	1	Pgk1
P09405	5.41751	WT	6	1	Ncl
Q71LX4	3.8263	WT	6	1	Tln2
Q8BP00	4.36357	WT	6	1	Iqcb1
P48678	4.47542	WT	6	1	Lmna
Q05920	4.99661	WT	6	1	NA
Q91ZX7	3.94157	WT	6	1	Lrp1
O08759	3.89267	WT	6	1	Ube3a
P11881	4.38729	WT	6	1	Itpr1
Q9ET80	4.08986	WT	6	1	Jph1
Q0VGY8	3.93754	WT	6	1	Tanc1
Q9CPX6	4.28433	WT	6	1	Atg3
Q5SSM3	4.16326	WT	6	1	Arhgap44
Q9R1V6	5.0038	WT	6	1	Adam22
Q9D4C9	3.04285	WT	6	1	Clvs1
O08599	5.76853	WT	6	1	Stxbp1
Q9Z2I0	4.99608	WT	6	1	Letm1
Q91WG7	4.27179	WT	6	1	Dgkg
Q8CCT4	3.60972	WT	6	1	Tceal5
P35700	6.03394	WT	6	1	Prdx1
Q9CZW5	5.44581	WT	6	1	Tomm70a
Q9R1P4	4.53471	WT	6	1	Psma1
Q9Z0P4	5.00655	WT	6	1	Palm
P61804	3.94831	WT	6	1	Dad1
P39447	3.41893	WT	6	1	Tjp1
P97355	4.8771	WT	6	1	Sms
Q61387	3.841	WT	6	1	Cox7a2l
Q9CQR2	5.15928	WT	6	1	Rps21
Q8C437	3.19685	WT	6	1	Pex5l
O08749	5.83149	WT	6	1	Dld
P28652	5.37008	WT	6	1	Camk2b
Q9R118	4.0632	WT	6	1	Htra1
Q7TSJ2	4.21557	WT	6	1	Map6
Q80YX1	3.80292	WT	6	1	Tnc
Q6PIE5	5.86302	WT	6	1	Atp1a2
Q6PIC6	5.83006	WT	6	1	Atp1a3
Q9JHU4	5.06432	WT	6	1	Dync1h1
Q91V41	4.83267	WT	6	1	Rab14
Q4KMM3	4.81996	WT	6	1	Oxr1
Q6PHU5	4.32179	WT	6	1	Sort1
Q80Z38	4.02439	WT	6	1	Shank2
Q99P58	3.74995	WT	6	1	Rab27b
Q8K212	4.09083	WT	6	1	Pacs1
Q9D0R2	3.41565	WT	6	1	Tars
P70704	4.23629	WT	6	1	Atp8a1
Q61102	4.08172	WT	6	1	Abcb7
Q9D0F9	4.29489	WT	6	1	Pgm2
Q99KH8	5.05169	WT	6	1	Stk24
Q8R0Y6	4.38073	WT	6	1	Aldh1l1
Q9DB05	4.54958	WT	6	1	Napa
Q7TQK5	3.37145	WT	6	1	Ccdc93
Q60738	3.70198	WT	6	1	Slc30a1
P20357	5.37598	WT	6	1	Map2
O89053	5.31849	WT	6	1	Coro1a
P62264	5.08284	WT	6	1	Rps14
Q3UNH4	4.94746	WT	6	1	Gprin1
Q8BX70	4.29156	WT	6	1	Vps13c
Q812A2	4.02635	WT	6	1	Srgap3
P70336	4.40363	WT	6	1	Rock2
Q80YN3	4.39183	WT	6	1	Bcas1
Q8VDP4	4.36915	WT	6	1	Ccar2
Q8R0S2	4.50575	WT	6	1	Iqsec1
Q8R5H1	3.28948	WT	6	1	Usp15
Q80UG5	5.28694	WT	6	1	Sept9
P42208	5.19149	WT	6	1	Sept2
O55131	5.47769	WT	6	1	Sept7
Q9Z1S5	5.37339	WT	6	1	Sept3
P28650	3.62592	WT	6	1	Adssl1
Q810B6	4.15695	WT	6	1	Ankfy1
P56695	3.51996	WT	6	1	Wfs1
Q8BGT8	4.26684	WT	6	1	Phyhipl
P57716	4.14515	WT	6	1	Ncstn
P49025	3.94167	WT	6	1	Cit
P16546	5.21009	WT	6	1	NA
P16546	5.21009	WT	6	1	Sptan1
P19783	5.72141	WT	6	1	Cox4i1
P50516	4.97334	WT	6	1	Atp6v1a
E9PVA8	3.48322	WT	6	1	Gcn1
P22892	4.56916	WT	6	1	Ap1g1
Q61937	6.3923	WT	6	1	Npm1
Q9Z1G3	6.01208	WT	6	1	Atp6v1c1
P56480	4.16006	WT	6	1	Atp5b
P59281	4.24439	WT	6	1	Arhgap39
Q8BTF8	4.03741	WT	6	1	Ralyl
P63325	5.04081	WT	6	1	Rps10
Q8K183	4.22268	WT	6	1	Pdxk
P97765	5.13303	WT	6	1	Wbp2
Q9D7A8	4.33494	WT	6	1	Armc1
A2CG49	3.97586	WT	6	1	Kalrn
P05202	6.35651	WT	6	1	Got2
Q8JZQ9	3.75908	WT	6	1	Eif3b
Q6R891	4.41602	WT	6	1	Ppp1r9b
Q61696	4.36421	WT	6	1	Hspa1a
P26645	3.66262	WT	6	1	Marcks
P48428	5.69769	WT	6	1	Tbca
Q9ES07	3.36003	WT	6	1	NA
Q6P9K8	4.10848	WT	6	1	Caskin1
Q61699	4.97782	WT	6	1	Hsph1
Q922Q9	4.88472	WT	6	1	Chid1
P25444	5.39866	WT	6	1	Rps2
Q14CH0	4.12586	WT	6	1	Fam171b
P60469	4.19711	WT	6	1	Ppfia3
Q9WV92	4.8725	WT	6	1	Epb41l3
P35564	5.13598	WT	6	1	Canx
P53810	5.50338	WT	6	1	Pitpna
Q9QYX7	3.97942	WT	6	1	Pclo
P50518	4.75521	WT	6	1	Atp6v1e1
Q8K1M6	4.74705	WT	6	1	Dnm1l
Q3UJU9	2.52113	WT	6	1	Rmdn3
Q60631	5.32602	WT	6	1	Grb2
Q9QXS1	4.45152	WT	6	1	Plec
Q80TB8	3.56572	WT	6	1	Vat1l
O88448	4.30726	WT	6	1	NA
Q9JIW9	4.24536	WT	6	1	Ralb
Q91XV3	4.98411	WT	6	1	Basp1
Q8BGB7	4.63387	WT	6	1	Enoph1
Q8BK63	4.84223	WT	6	1	NA
Q8BK63	4.84223	WT	6	1	Csnk1a1
Q9JHQ5	3.52916	WT	6	1	Lztfl1
Q6IRU2	4.50119	WT	6	1	Tpm4
P28658	4.10602	WT	6	1	Atxn10
Q6PB66	4.32613	WT	6	1	Lrpprc
O54774	4.8386	WT	6	1	Ap3d1
Q60676	4.74601	WT	6	1	Ppp5c
Q148V7	3.72746	WT	6	1	Relch
A2AG50	3.70341	WT	6	1	Map7d2
Q9CX86	4.73329	WT	6	1	Hnrnpa0
Q8BH55	4.59623	WT	6	1	Thnsl1
Q9CQ80	5.35285	WT	6	1	Vps25
Q8BFU3	4.11916	WT	6	1	Rnf214
Q05BC3	4.09732	WT	6	1	Eml1
Q8BTM8	3.7655	WT	6	1	Flna
Q9EQH3	4.34732	WT	6	1	Vps35
O54988	3.74052	WT	6	1	Slk
Q8VIJ6	4.76645	WT	6	1	Sfpq
Q8R326	4.11377	WT	6	1	Pspc1
Q7TMS5	2.92904	WT	6	1	Abcg2
Q62261	5.16538	WT	6	1	Sptbn1
Q91YP2	3.61618	WT	6	1	Nln
Q9JHK4	4.14669	WT	6	1	Rabggta
Q3UUQ7	3.21405	WT	6	1	Pgap1
P62908	4.71104	WT	6	1	Rps3
Q9CTY5	4.43196	WT	6	1	Micu3
Q9DBG3	5.39917	WT	6	1	Ap2b1
O35643	4.52687	WT	6	1	Ap1b1
O08638	4.1475	WT	6	1	NA
Q9EQF6	4.46484	WT	6	1	Dpysl5
Q91YI0	3.86156	WT	6	1	Asl
Q61335	4.74453	WT	6	1	Bcap31
Q91VA6	3.10395	WT	6	1	Poldip2
P46460	6.32411	WT	6	1	Nsf
P61089	5.381	WT	6	1	Ube2n
Q9D1P4	3.53466	WT	6	1	Chordc1
O88737	3.92886	WT	6	1	Bsn
Q60597	4.50762	WT	6	1	Ogdh
Q8K0S0	4.87492	WT	6	1	Phyhip
Q9WVK8	3.73917	WT	6	1	Cyp46a1
Q61316	5.4279	WT	6	1	NA
Q61879	4.48321	WT	6	1	Myh10
Q8R146	4.12448	WT	6	1	Apeh
Q9QYR6	4.95573	WT	6	1	Map1a
Q91VN4	4.6083	WT	6	1	Chchd6
Q99LD4	4.46192	WT	6	1	NA
Q9JI90	3.26529	WT	6	1	Rnf14
O35685	4.45297	WT	6	1	Nudc
Q810U4	4.78511	WT	6	1	Nrcam
O70318	4.76934	WT	6	1	Epb41l2
B1AR13	4.31298	WT	6	1	Cisd3
Q9JME5	3.86484	WT	6	1	Ap3b2
Q9CQC6	4.37463	WT	6	1	Bzw1
Q99JG2	4.56201	WT	6	1	Gpr37l1
P20444	5.19257	WT	6	1	Prkca
P62482	4.47524	WT	6	1	Kcnab2
Q99NF2	3.19798	WT	6	1	Nsmf
Q99JI4	4.57441	WT	6	1	Psmd6
P06801	4.35528	WT	6	1	Me1
Q8BMF3	5.28617	WT	6	1	Me3
Q8BHN3	4.20797	WT	6	1	Ganab
Q62418	4.67802	WT	6	1	Dbnl
Q9EQ20	4.25592	WT	6	1	Aldh6a1
Q8BH95	4.91956	WT	6	1	Echs1
P26043	4.49238	WT	6	1	Rdx
Q91VM9	4.27245	WT	6	1	Ppa2
P02468	3.44004	WT	6	1	NA
Q91V92	4.65779	WT	6	1	Acly
Q01853	5.13556	WT	6	1	Vcp
Q9JLJ2	4.91745	WT	6	1	Aldh9a1
Q11011	4.83716	WT	6	1	Npepps
Q80X90	4.00026	WT	6	1	Flnb
A2AGT5	3.58469	WT	6	1	Ckap5
Q9QXZ0	3.58921	WT	6	1	NA
Q61220	4.24536	WT	6	1	Nell2
P10493	3.71749	WT	6	1	Nid1
P27659	5.16918	WT	6	1	Rpl3
Q61165	3.06958	WT	6	1	Slc9a1
P20108	4.42558	WT	6	1	Prdx3
P21300	3.7145	WT	6	1	Akr1b7
Q8C8R3	4.39436	WT	6	1	Ank2
Q8CHC4	4.9879	WT	6	1	NA
Q9R0P3	4.81175	WT	6	1	Esd
Q8C5W0	3.865	WT	6	1	Clmn
Q9JLR1	3.78652	WT	6	1	Sec61a2
P61620	3.32924	WT	6	1	Sec61a1
Q8C0C7	3.57184	WT	6	1	Farsa
Q923Z0	4.89744	WT	6	1	Gprc5b
Q8BHC1	4.84634	WT	6	1	Rab39b
Q8BRT1	3.72827	WT	6	1	Clasp2
Q80XK6	3.71155	WT	6	1	Atg2b
Q9CZ44	4.43289	WT	6	1	Nsfl1c
Q9QYB5	5.20138	WT	6	1	Add3
Q9CYR6	3.61193	WT	6	1	Pgm3
Q5SSL4	4.94631	WT	6	1	Abr
Q9QUR6	4.42579	WT	6	1	Prep
O35658	6.39462	WT	6	1	NA
P97390	4.4522	WT	6	1	Vps45
P55012	4.11979	WT	6	1	Slc12a2
Q80T41	4.20024	WT	6	1	Gabbr2
Q6IRU5	5.52162	WT	6	1	Cltb
Q8BWG8	4.38185	WT	6	1	Arrb1
Q8QZS1	4.39552	WT	6	1	Hibch
Q5SVL6	3.72257	WT	6	1	Rap1gap2
P80314	4.62954	WT	6	1	Cct2
Q91WQ3	4.7538	WT	6	1	Yars
Q9DC70	6.30433	WT	6	1	Ndufs7
P08249	5.90407	WT	6	1	Mdh2
Q99L04	3.84645	WT	6	1	Dhrs1
Q61425	5.92109	WT	6	1	Hadh
Q9DCW4	5.11444	WT	6	1	Etfb
P31648	6.15719	WT	6	1	Slc6a1
Q9JMG7	5.34049	WT	6	1	Hdgfl3
Q61330	3.67415	WT	6	1	Cntn2
Q8R123	3.10339	WT	6	1	Flad1
Q9JLB0	4.52689	WT	6	1	Mpp6
Q99K48	4.6019	WT	6	1	Nono
Q9CRB8	3.88319	WT	6	1	Mtfp1
Q9JIA1	4.74678	WT	6	1	Lgi1
O55100	5.04895	WT	6	1	Syngr1
Q9CQI6	6.21925	WT	6	1	Cotl1
Q8VHW2	4.85228	WT	6	1	NA
Q8CIV8	3.46587	WT	6	1	Tbce
Q9R020	5.41185	WT	6	1	Zranb2
Q8CAY6	4.72568	WT	6	1	Acat2
Q9CPQ1	5.69496	WT	6	1	Cox6c
P58252	5.34678	WT	6	1	Eef2
Q9Z0E0	5.06337	WT	6	1	Ncdn
P50247	5.18021	WT	6	1	Gm4737
P50247	5.18021	WT	6	1	Ahcy
Q4KUS2	4.03752	WT	6	1	Unc13a
O70161	4.64478	WT	6	1	Pip5k1c
P12658	4.75928	WT	6	1	Calb1
Q8BMS1	5.04002	WT	6	1	Hadha
Q9WV98	4.75281	WT	6	1	Timm9
Q8K4Z0	4.28139	WT	6	1	Lgi2
Q8R574	5.55384	WT	6	1	Prpsap2
Q3USB7	3.7496	WT	6	1	Plcl1
P14148	4.23624	WT	6	1	Rpl7
Q5F2E8	3.74835	WT	6	1	Taok1
P67984	4.65491	WT	6	1	Rpl22
Q6P9S0	3.65444	WT	6	1	Mtss2
Q2M3X8	4.96357	WT	6	1	Phactr1
Q8BH66	4.17732	WT	6	1	Atl1
Q6NXK7	4.19142	WT	6	1	Dpp10
Q9DCD0	4.01625	WT	6	1	Pgd
Q9DAW9	4.14385	WT	6	1	Cnn3
P47911	5.74689	WT	6	1	Rpl6
Q9D8W7	4.89509	WT	6	1	Ociad2
Q3UYC0	3.28664	WT	6	1	Ppm1h
Q3UTQ8	3.48132	WT	6	1	Cdkl5
P43406	3.593	WT	6	1	Itgav
O89051	4.85114	WT	6	1	Itm2b
P68404	5.87474	WT	6	1	Prkcb
Q9QZ08	4.1003	WT	6	1	Nagk
P50171	3.75359	WT	6	1	H2-Ke6
Q8BP48	4.77617	WT	6	1	Metap1
Q9WVR4	3.30425	WT	6	1	NA
Q9Z2W9	4.31397	WT	6	1	Gria3
Q8CDN6	3.76647	WT	6	1	Txnl1
P32921	4.58945	WT	6	1	Wars
O08915	3.84914	WT	6	1	Aip
O54724	2.87978	WT	6	1	Cavin1
O88342	5.18036	WT	6	1	Wdr1
Q99MI1	3.85512	WT	6	1	Erc1
Q9WUQ2	3.40093	WT	6	1	Preb
P42932	4.59273	WT	6	1	Cct8
Q922E4	4.27364	WT	6	1	Pcyt2
P62267	5.51291	WT	6	1	Rps23
A6H630	3.71515	WT	6	1	Armt1
P62254	4.33548	WT	6	1	Ube2g1
Q6PH08	4.24189	WT	6	1	Erc2
A2APV2	3.6989	WT	6	1	Fmnl2
Q8K400	3.19289	WT	6	1	Stxbp5
Q9CQ75	5.34509	WT	6	1	Ndufa2
P62309	5.9591	WT	6	1	Snrpg
Q8BNU0	4.16661	WT	6	1	Armc6
Q7TT50	3.71745	WT	6	1	Cdc42bpb
Q8CAQ8	4.89567	WT	6	1	Immt
Q3TY86	3.90735	WT	6	1	Aifm3
Q9EPE9	3.14203	WT	6	1	Atp13a1
Q68FD5	5.15011	WT	6	1	Cltc
Q91ZJ5	4.69472	WT	6	1	Ugp2
Q63912	5.17926	WT	6	1	Omg
P0C192	3.3401	WT	6	1	Lrrc4b
P14152	6.19861	WT	6	1	Mdh1
Q8VD33	5.25216	WT	6	1	Sgtb
E9Q8I9	4.01688	WT	6	1	Fry
P47857	5.51208	WT	6	1	Pfkm
Q61687	3.44977	WT	6	1	Atrx
Q99L47	4.22512	WT	6	1	St13
Q8K0T0	4.4769	WT	6	1	Rtn1
Q8VEJ9	4.22644	WT	6	1	Vps4a
O35598	3.84597	WT	6	1	Adam10
P35505	4.01499	WT	6	1	Fah
Q99JT1	4.29797	WT	6	1	Gatb
Q9JHR7	3.90876	WT	6	1	NA
O88958	3.94106	WT	6	1	Gnpda1
F6SEU4	4.03204	WT	6	1	Syngap1
O70310	3.89302	WT	6	1	Nmt1
P70297	5.22949	WT	6	1	Stam
Q8VHQ9	3.51803	WT	6	1	Acot11
Q9D7X8	4.72898	WT	6	1	Ggct
Q8CI32	3.1994	WT	6	1	Bag5
Q9DB50	3.50501	WT	6	1	Ap1s2
P61967	3.61518	WT	6	1	Ap1s1
P51830	4.20384	WT	6	1	Adcy9
P61264	5.43574	WT	6	1	Stx1b
O55142	5.30352	WT	6	1	Rpl35a
P32848	5.49224	WT	6	1	Pvalb
P18242	4.26534	WT	6	1	Ctsd
Q9DCX2	5.03619	WT	6	1	Atp5h
Q64516	4.28573	WT	6	1	Gk
Q9DBB8	4.00033	WT	6	1	Dhdh
O88441	4.49952	WT	6	1	Mtx2
Q6ZWR6	3.61016	WT	6	1	Syne1
B9EKR1	5.01259	WT	6	1	Ptprz1
Q9QWY8	3.84967	WT	6	1	Asap1
P61222	4.32489	WT	6	1	Abce1
Q9D6Z1	3.48431	WT	6	1	Nop56
Q91WC3	4.57183	WT	6	1	Acsl6
P31230	3.36559	WT	6	1	NA
P31230	3.36559	WT	6	1	Aimp1
Q9CZ42	4.78586	WT	6	1	Naxd
Q64521	4.96338	WT	6	1	Gpd2
Q5FWK3	4.77856	WT	6	1	Arhgap1
Q9QUM9	4.05798	WT	6	1	Psma6
Q3U0V1	3.96591	WT	6	1	Khsrp
Q8CJH3	3.71957	WT	6	1	Plxnb1
Q9CR16	5.35675	WT	6	1	Ppid
Q91Z38	3.55805	WT	6	1	Ttc1
O88544	4.30268	WT	6	1	Cops4
Q8CCB4	4.18912	WT	6	1	Vps53
Q8CCK0	3.97198	WT	6	1	Macroh2a2
Q91ZU6	3.97882	WT	6	1	Dst
P0C7L0	4.75143	WT	6	1	NA
Q9Z0N1	4.47324	WT	6	1	Eif2s3x
Q99104	4.86829	WT	6	1	Myo5a
O35857	3.80008	WT	6	1	Timm44
Q99K28	3.71418	WT	6	1	Arfgap2
O35465	4.42775	WT	6	1	Fkbp8
Q6P5E4	3.86493	WT	6	1	Uggt1
P97447	3.94563	WT	6	1	Fhl1
Q9QXG2	3.83595	WT	6	1	NA
Q99JY8	4.6123	WT	6	1	Plpp3
Q61037	3.38655	WT	6	1	NA
Q61205	3.74729	WT	6	1	Pafah1b3
Q6PHZ8	4.08626	WT	6	1	Kcnip4
Q11136	4.39545	WT	6	1	Pepd
P62192	4.39902	WT	6	1	Psmc1
P03995	4.4643	WT	6	1	Gfap
Q9CPW4	5.40778	WT	6	1	Arpc5
P43276	5.39357	WT	6	1	H1f5
P22315	4.43267	WT	6	1	NA
P22315	4.43267	WT	6	1	Fech
P61226	5.67646	WT	6	1	Rap2b
Q8BKX1	4.62328	WT	6	1	Baiap2
Q99K70	3.41932	WT	6	1	Rragc
P09103	4.78914	WT	6	1	P4hb
P26443	4.90981	WT	6	1	Glud1
Q68FF6	4.71942	WT	6	1	Git1
Q9D898	4.80117	WT	6	1	Arpc5l
P47856	4.43465	WT	6	1	Gfpt1
Q63844	4.46279	WT	6	1	Mapk3
P63085	5.72952	WT	6	1	Mapk1
Q9CW03	3.67349	WT	6	1	Smc3
Q8BYN5	3.70238	WT	6	1	Fsd1l
Q9JI91	4.21203	WT	6	1	Actn2
Q60737	4.46608	WT	6	1	Csnk2a1
Q8VCW8	3.96942	WT	6	1	Acsf2
O35250	3.91902	WT	6	1	Exoc7
O08529	4.35279	WT	6	1	Capn2
Q9CRB6	5.37246	WT	6	1	Tppp3
Q8BMK4	4.38172	WT	6	1	Ckap4
P55821	5.62141	WT	6	1	Stmn2
Q80TR1	3.35484	WT	6	1	Adgrl1
P70698	3.43207	WT	6	1	Ctps
P80313	4.66879	WT	6	1	Cct7
Q8BJU0	3.0815	WT	6	1	Sgta
Q8VDD5	4.72389	WT	6	1	Myh9
P33175	3.65168	WT	6	1	Kif5a
Q9CX34	4.25208	WT	6	1	Sugt1
P28738	3.75557	WT	6	1	Kif5c
Q99J77	4.2106	WT	6	1	Nans
Q8C854	4.97605	WT	6	1	Myef2
Q9CZR8	3.90869	WT	6	1	Tsfm
Q9JII6	5.15889	WT	6	1	Akr1a1
Q9CQF3	3.83196	WT	6	1	Nudt21
Q9CRY7	4.43101	WT	6	1	Gdpd1
Q8C7M3	4.52	WT	6	1	Trim9
P70398	4.11189	WT	6	1	Usp9x
Q0KL02	3.96288	WT	6	1	Trio
Q3ULJ0	5.36268	WT	6	1	Gpd1l
Q64378	3.39501	WT	6	1	Fkbp5
Q64331	4.10232	WT	6	1	NA
Q64331	4.10232	WT	6	1	Myo6
P51880	4.85328	WT	6	1	Fabp7
Q7TNC9	4.36458	WT	6	1	Inpp5a
Q9D8T7	2.21534	WT	6	1	Slirp
P16675	4.34344	WT	6	1	Ctsa
Q9QXK3	3.96471	WT	6	1	Copg2
O54901	3.91751	WT	6	1	NA
Q9Z2I9	6.28812	WT	6	1	Sucla2
P97823	3.23499	WT	6	1	Lypla1
Q9D8U8	4.03927	WT	6	1	Snx5
Q9WTL7	4.91397	WT	6	1	Lypla2
O35678	4.09296	WT	6	1	Mgll
Q80TE7	3.74358	WT	6	1	Lrrc7
Q91VR5	4.72501	WT	6	1	Ddx1
Q8C2E7	3.59701	WT	6	1	Washc5
E9Q6P5	3.85832	WT	6	1	Ttc7b
P14824	4.27866	WT	6	1	Anxa6
P47934	3.71586	WT	6	1	Crat
Q9Z0Y1	4.72917	WT	6	1	Dctn3
Q99KB8	4.54722	WT	6	1	Hagh
Q9QUJ7	4.0605	WT	6	1	Acsl4
Q91YM4	3.41533	WT	6	1	Tbrg4
Q6A065	3.78217	WT	6	1	Cep170
Q9DBS2	3.71866	WT	6	1	Tprgl
O35405	4.33609	WT	6	1	Pld3
Q99J47	3.54308	WT	6	1	Dhrs7b
Q80TL4	4.7645	WT	6	1	Phf24
Q8CGF7	3.66386	WT	6	1	Tcerg1
O35639	4.5258	WT	6	1	Anxa3
P47791	4.27962	WT	6	1	Gsr
A2A5R2	3.56856	WT	6	1	Arfgef2
Q01065	4.69002	WT	6	1	Pde1b
P48318	5.12807	WT	6	1	Gad1
Q9Z1Q2	2.97078	WT	6	1	Abhd16a
Q8BP47	4.44692	WT	6	1	Nars
P48722	4.81002	WT	6	1	Hspa4l
Q8BGQ7	4.82454	WT	6	1	Aars
Q9Z1Q9	4.3158	WT	6	1	Vars
P59325	4.35572	WT	6	1	Eif5
Q8C729	4.19071	WT	6	1	Fam126b
O55106	4.48957	WT	6	1	Strn
P58281	4.78192	WT	6	1	Opa1
P11438	4.52696	WT	6	1	Lamp1
Q99LD8	4.08465	WT	6	1	Ddah2
Q8C8N2	4.85525	WT	6	1	Scai
D3YZP9	4.43167	WT	6	1	Ccdc6
Q8R3S6	4.06145	WT	6	1	Exoc1
P80317	5.50807	WT	6	1	Cct6a
Q9D8Y1	3.7858	WT	6	1	Tmem126a
Q80TV8	3.46385	WT	6	1	Clasp1
Q8CG76	4.34254	WT	6	1	Akr7a5
P17426	4.54518	WT	6	1	Ap2a1
Q9QYI5	4.24958	WT	6	1	Dnajb2
Q921W0	4.40132	WT	6	1	Chmp1a
Q5DTT2	4.27519	WT	6	1	Psd
Q61838	3.18622	WT	6	1	NA
Q61838	3.18622	WT	6	1	Pzp
Q91VI7	4.34434	WT	6	1	Rnh1
Q922H2	4.78786	WT	6	1	Pdk3
Q03137	3.96373	WT	6	1	Epha4
Q8BFP9	3.48434	WT	6	1	Pdk1
Q9WVJ2	4.52372	WT	6	1	Psmd13
Q8CGK3	4.01184	WT	6	1	Lonp1
Q80U19	3.90912	WT	6	1	Daam2
Q9R190	3.03131	WT	6	1	Mta2
Q9DBZ5	5.41692	WT	6	1	Eif3k
Q9JI75	3.46045	WT	6	1	Nqo2
P26041	4.97319	WT	6	1	Msn
Q3THG9	4.14519	WT	6	1	Aarsd1
Q9D4H8	3.79145	WT	6	1	Cul2
Q6P069	4.48554	WT	6	1	Sri
Q99KE1	3.75197	WT	6	1	Me2
P14131	5.42444	WT	6	1	Rps16
Q9EPK7	3.76459	WT	6	1	Xpo7
Q9Z0H8	3.69839	WT	6	1	Clip2
Q9EPU0	4.10883	WT	6	1	Upf1
Q3UQ44	3.5179	WT	6	1	Iqgap2
P70182	2.40685	WT	6	1	Pip5k1a
Q9JLV5	4.11038	WT	6	1	Cul3
Q3U1J4	4.33702	WT	6	1	Ddb1
Q8CGA0	3.84741	WT	6	1	Ppm1f
Q61548	4.20874	WT	6	1	Snap91
P63094	4.34971	WT	6	1	Gnas
Q8K310	5.27197	WT	6	1	Matr3
Q3UVX5	4.36353	WT	6	1	Grm5
P14733	4.0988	WT	6	1	Lmnb1
Q5H8C4	3.47121	WT	6	1	Vps13a
Q2PFD7	5.52309	WT	6	1	Psd3
Q9CYG7	4.01467	WT	6	1	Tomm34
Q9QZX7	3.6206	WT	6	1	Srr
P49817	4.42851	WT	6	1	Cav1
Q5SQX6	4.74116	WT	6	1	Cyfip2
Q9QVP9	4.36956	WT	6	1	Ptk2b
Q9ERI6	4.14224	WT	6	1	Rdh14
Q9R0N7	4.20771	WT	6	1	Syt7
O35681	4.5568	WT	6	1	Syt3
Q99PJ0	6.33697	WT	6	1	NA
Q99PJ0	6.33697	WT	6	1	Ntm
O88543	5.09356	WT	6	1	Cops3
Q99JY0	4.60744	WT	6	1	Hadhb
Q68FL6	3.8533	WT	6	1	Mars
Q9CRC9	4.64982	WT	6	1	Gnpda2
Q9WUA3	5.32429	WT	6	1	Pfkp
Q64442	4.68476	WT	6	1	Sord
Q9D415	4.45014	WT	6	1	Dlgap1
O55029	3.8411	WT	6	1	Copb2
P08752	4.24375	WT	6	1	Gnai2
Q9Z0H4	4.65814	WT	6	1	Celf2
P83940	5.30538	WT	6	1	Eloc
Q9CPT3	4.59449	WT	6	1	Nanp
P12382	4.78637	WT	6	1	Pfkl
Q9QY76	5.37123	WT	6	1	NA
P38647	4.98453	WT	6	1	Hspa9
Q9QXL2	4.41933	WT	6	1	Kif21a
Q07076	4.06057	WT	6	1	Anxa7
P26369	5.08861	WT	6	1	U2af2
P80318	4.88939	WT	6	1	Cct3
Q3UGR5	4.96461	WT	6	1	Hdhd2
P62881	4.10753	WT	6	1	Gnb5
Q9CQJ8	4.25759	WT	6	1	Ndufb9
Q8K2B3	5.30507	WT	6	1	Sdha
P21278	4.71244	WT	6	1	Gna11
Q99K51	4.07386	WT	6	1	Pls3
Q6P9K9	4.52267	WT	6	1	Nrxn3
Q99KC8	4.10278	WT	6	1	Vwa5a
O35551	3.90282	WT	6	1	Rabep1
Q00PI9	4.6294	WT	6	1	Hnrnpul2
P23492	4.56712	WT	6	1	Pnp
Q9CZW4	3.96997	WT	6	1	Acsl3
Q8BW41	2.87783	WT	6	1	Pomgnt2
P61027	5.76504	WT	6	1	Rab10
Q8BKZ9	4.94743	WT	6	1	Pdhx
Q8BHG1	3.19942	WT	6	1	Nrd1
O08547	4.6823	WT	6	1	Sec22b
Q64514	4.29796	WT	6	1	Tpp2
Q99PV0	3.5528	WT	6	1	Prpf8
Q08331	4.83497	WT	6	1	Calb2
P20060	4.00303	WT	6	1	Hexb
P13707	4.68106	WT	6	1	Gpd1
Q8CHG7	4.34915	WT	6	1	NA
Q8CHG7	4.34915	WT	6	1	Rapgef2
Q99JX3	4.87662	WT	6	1	Gorasp2
P62849	4.97239	WT	6	1	Rps24
Q9CR00	3.69873	WT	6	1	Psmd9
P35550	5.44626	WT	6	1	Fbl
Q9CPY7	4.49553	WT	6	1	Lap3
Q91W89	3.64941	WT	6	1	Man2c1
Q9DCN2	5.10272	WT	6	1	Cyb5r3
Q8R2Y8	3.6113	WT	6	1	Ptrh2
Q6NVE8	3.32336	WT	6	1	Wdr44
Q6ZQ18	3.90695	WT	6	1	Efr3b
Q61490	3.83759	WT	6	1	Alcam
Q91WD5	4.84274	WT	6	1	Ndufs2
P63038	5.62045	WT	6	1	Hspd1
P35980	4.72667	WT	6	1	Rpl18
P35436	4.02237	WT	6	1	Grin2a
Q99M51	3.16326	WT	6	1	Nck1
Q9D6R2	5.88242	WT	6	1	Idh3a
Q8BW75	4.40822	WT	6	1	Maob
Q8VDQ8	4.98777	WT	6	1	Sirt2
P97371	3.30335	WT	6	1	Psme1
Q3UHB1	5.12185	WT	6	1	Nt5dc3
P24527	4.1141	WT	6	1	Lta4h
Q9JKC6	5.24456	WT	6	1	Cend1
P16460	4.7918	WT	6	1	Ass1
Q60749	4.17334	WT	6	1	Khdrbs1
O88487	4.28373	WT	6	1	Dync1i2
Q9Z0J4	3.41435	WT	6	1	Nos1
Q9CT10	3.26192	WT	6	1	Ranbp3
Q9CZ30	5.32633	WT	6	1	Ola1
Q9CZD3	4.35095	WT	6	1	Gars
P59644	3.30457	WT	6	1	Inpp5j
Q9CPQ8	5.46568	WT	6	1	Atp5l
Q99LC5	5.19482	WT	6	1	Etfa
Q7SIG6	3.9819	WT	6	1	Asap2
P63318	4.98762	WT	6	1	Prkcg
Q8K2K6	4.01976	WT	6	1	Agfg1
P97379	3.59736	WT	6	1	G3bp2
Q8CDG3	4.07498	WT	6	1	Vcpip1
Q61137	3.72025	WT	6	1	Astn1
P19246	5.76619	WT	6	1	Nefh
Q9CQQ7	4.90977	WT	6	1	Atp5pb
Q9D1R9	5.59846	WT	6	1	Rpl34
Q9D1R9	5.59846	WT	6	1	Rpl34-ps1
Q9D1E6	5.31402	WT	6	1	Tbcb
P47915	4.62047	WT	6	1	Rpl29
P08113	4.62437	WT	6	1	Hsp90b1
G5E829	5.21953	WT	6	1	Atp2b1
Q3UPL0	3.76866	WT	6	1	Sec31a
Q9JKD3	5.91308	WT	6	1	Scamp5
Q9JHI5	3.93943	WT	6	1	Ivd
Q80Y98	3.30849	WT	6	1	Ddhd2
Q8BHG2	4.45374	WT	6	1	Czib
Q9DBE0	4.05844	WT	6	1	Csad
Q8K2C9	4.89321	WT	6	1	Hacd3
O09114	4.39217	WT	6	1	Ptgds
Q9CXS4	5.25868	WT	6	1	Cenpv
Q80UM3	3.73137	WT	6	1	NA
Q99P72	4.7672	WT	6	1	Rtn4
Q9Z2I8	3.89413	WT	6	1	Suclg2
P53395	4.49311	WT	6	1	Dbt
Q9JMA1	4.56898	WT	6	1	Usp14
Q61035	4.43633	WT	6	1	Hars
O08917	3.88167	WT	6	1	Flot1
P08551	5.5957	WT	6	1	Nefl
Q6ZQK5	4.19193	WT	6	1	Acap2
P34152	3.68927	WT	6	1	Ptk2
Q5DU25	3.69676	WT	6	1	Iqsec2
Q3UTJ2	3.76346	WT	6	1	Sorbs2
O35609	4.27202	WT	6	1	Scamp3
Q8K021	4.38253	WT	6	1	Scamp1
P62082	5.72892	WT	6	1	Rps7
Q9D1T0	3.50025	WT	6	1	Lingo1
Q8CAL5	3.48389	WT	6	1	Gpc5
Q9D3D9	5.5662	WT	6	1	Atp5d
Q9CZC8	4.88251	WT	6	1	Scrn1
Q9JKV5	4.38117	WT	6	1	Scamp4
Q8K2T1	5.06664	WT	6	1	Nmral1
Q8BH60	4.34794	WT	6	1	Gopc
P70349	5.03356	WT	6	1	Hint1
Q3TIR3	3.58437	WT	6	1	Ric8a
P08553	5.77418	WT	6	1	Nefm
P50428	4.11484	WT	6	1	Arsa
Q3UV17	6.22204	WT	6	1	Krt76
P61164	4.85067	WT	6	1	Actr1a
P97461	5.51335	WT	6	1	Rps5
Q00623	3.45001	WT	6	1	Apoa1
Q9WUB3	4.54237	WT	6	1	Pygm
Q8JZS9	3.84748	WT	6	1	Mrpl48
Q8CI94	5.10878	WT	6	1	Pygb
P61082	5.27152	WT	6	1	Ube2m
Q9DAS9	3.33487	WT	6	1	Gng12
Q91ZA3	4.31088	WT	6	1	Pcca
Q9WUA2	4.18308	WT	6	1	Farsb
Q9Z268	4.57695	WT	6	1	Rasal1
Q9CYL5	2.80436	WT	6	1	Glipr2
Q9D0G0	3.18393	WT	6	1	Mrps30
Q9JKY5	3.1975	WT	6	1	Hip1r
Q9Z0S1	5.58521	WT	6	1	Bpnt1
B1AZP2	3.53338	WT	6	1	Dlgap4
Q61334	4.40046	WT	6	1	Bcap29
Q05186	3.64617	WT	6	1	Rcn1
Q61290	4.06042	WT	6	1	NA
O88545	4.40254	WT	6	1	Cops6
Q3UHK1	2.44472	WT	6	1	Slc2a13
Q9DB16	4.23782	WT	6	1	Cab39l
Q7TQH0	3.79819	WT	6	1	Atxn2l
O08788	4.15515	WT	6	1	Dctn1
Q5SXY1	3.74843	WT	6	1	NA
Q5SXY1	3.74843	WT	6	1	Specc1
Q8BXR9	2.87507	WT	6	1	Osbpl6
P39053	5.82073	WT	6	1	Dnm1
O08989	4.16575	WT	6	1	Mras
P83510	3.31789	WT	6	1	Tnik
O88935	5.34513	WT	6	1	Syn1
Q9WU79	3.91054	WT	6	1	Prodh
Q9ER73	2.87896	WT	6	1	Elp4
Q8BYI9	4.85621	WT	6	1	Tnr
O35136	4.82616	WT	6	1	Ncam2
Q920I9	4.83001	WT	6	1	Wdr7
P17710	6.04747	WT	6	1	Hk1
P51859	3.63223	WT	6	1	Hdgf
P70232	4.34011	WT	6	1	Chl1
Q60598	5.46929	WT	6	1	Cttn
Q8CBE3	5.20645	WT	6	1	Wdr37
Q8VD37	4.39578	WT	6	1	Sgip1
Q9ESN6	4.24572	WT	6	1	Trim2
Q9Z2K1	3.22259	WT	6	1	Krt16
Q80V42	3.78069	WT	6	1	Cpm
O70251	5.8423	WT	6	1	Eef1b2
Q9CWZ7	4.97124	WT	6	1	Napg
Q99JF8	4.35339	WT	6	1	Psip1
P50544	4.38606	WT	6	1	Acadvl
P47740	4.03952	WT	6	1	Aldh3a2
Q9DCT1	4.12719	WT	6	1	Akr1e1
Q9DAU1	3.72819	WT	6	1	Cnpy3
E9PUL5	4.94234	WT	6	1	Prrt2
Q9EPW0	4.35466	WT	6	1	Inpp4a
P15209	4.6573	WT	6	1	Ntrk2
Q8R3T5	4.4279	WT	6	1	NA
P27661	5.15425	WT	6	1	H2afx
Q62421	4.30043	WT	6	1	Sh3gl3
Q61016	2.73876	WT	6	1	NA
Q61016	2.73876	WT	6	1	Gng7
Q9WV32	4.338	WT	6	1	Arpc1b
Q8JZK9	4.09933	WT	6	1	Hmgcs1
Q3B7Z2	4.41115	WT	6	1	Osbp
Q08943	4.01401	WT	6	1	Ssrp1
P57759	5.54875	WT	6	1	Erp29
Q91XL9	4.37847	WT	6	1	Osbpl1a
Q9CQE5	3.472	WT	6	1	Rgs10
P50586	3.58937	WT	6	1	Tub
Q8BJH1	3.67003	WT	6	1	Zc2hc1a
Q9DCT8	3.54719	WT	6	1	Crip2
E9Q3L2	3.9423	WT	6	1	Pi4ka
Q99PU5	3.98384	WT	6	1	Acsbg1
Q99KJ8	5.1618	WT	6	1	Dctn2
Q9Z2Y8	4.80402	WT	6	1	Plpbp
P61759	4.13617	WT	6	1	Vbp1
Q6P1B1	4.12308	WT	6	1	Xpnpep1
A2AQ25	3.77463	WT	6	1	Etl4
P42125	4.82657	WT	6	1	Eci1
Q9CQ62	4.18983	WT	6	1	Decr1
Q9Z0X1	4.24155	WT	6	1	Aifm1
Q8BV13	4.9566	WT	6	1	Cops7b
Q8K0U4	5.2454	WT	6	1	Hspa12a
Q9WV80	3.85287	WT	6	1	Snx1
P54071	4.74004	WT	6	1	Idh2
Q8K1J6	4.59356	WT	6	1	Trnt1
Q3TC72	3.56515	WT	6	1	Fahd2a
Q06138	4.49751	WT	6	1	Cab39
Q8C419	4.22569	WT	6	1	Gpr158
P34914	3.9556	WT	6	1	Ephx2
P68181	4.52078	WT	6	1	Prkacb
Q9QXB9	5.30841	WT	6	1	Drg2
G5E8K5	4.45835	WT	6	1	Ank3
Q8K274	4.29259	WT	6	1	Fn3krp
Q9D964	3.88526	WT	6	1	Gatm
Q8CC27	3.14217	WT	6	1	Cacnb2
Q8R3Z5	2.91801	WT	6	1	Cacnb1
Q3THW5	5.61491	WT	6	1	H2afv
Q9ERK4	3.85085	WT	6	1	Cse1l
P51150	5.00419	WT	6	1	Rab7
P17427	4.68021	WT	6	1	Ap2a2
Q9QUR8	2.93391	WT	6	1	Sema7a
Q02053	5.10422	WT	6	1	Uba1
Q8BTY1	3.32755	WT	6	1	Kyat1
P56380	4.62678	WT	6	1	Nudt2
Q9WU78	4.16007	WT	6	1	Pdcd6ip
Q91V12	4.72751	WT	6	1	Acot7
Q9DBE8	4.74598	WT	6	1	Alg2
Q00612	4.2639	WT	6	1	G6pdx
Q60759	3.20046	WT	6	1	Gcdh
Q9CQ91	5.13291	WT	6	1	Ndufa3
P60843	4.71514	WT	6	1	Eif4a1
Q8BHS3	3.66004	WT	6	1	Rbm22
Q6GQT5	3.87339	WT	6	1	Tmem151a
Q99NE5	4.07121	WT	6	1	Rims1
Q9R0A0	2.60314	WT	6	1	Pex14
O88951	4.37255	WT	6	1	Lin7b
P63017	5.40173	WT	6	1	Hspa8
Q9ESW4	4.57726	WT	6	1	Agk
D3YVF0	3.98164	WT	6	1	Akap5
Q922Q8	3.92125	WT	6	1	Lrrc59
Q8CGU1	3.9499	WT	6	1	Calcoco1
Q99KP6	5.0431	WT	6	1	Prpf19
P21447	3.89017	WT	6	1	Abcb1a
Q80XU3	4.68501	WT	6	1	Nucks1
Q99JH8	4.31249	WT	6	1	Kdelr1
Q9CR26	4.50581	WT	6	1	Vta1
Q9CQU5	4.16167	WT	6	1	Zwint
Q9R1P0	5.42297	WT	6	1	Psma4
P80315	4.91886	WT	6	1	Cct4
Q6A0A9	3.48951	WT	6	1	Fam120a
Q6P542	2.99466	WT	6	1	Abcf1
P16332	3.92165	WT	6	1	Mmut
Q62419	4.52245	WT	6	1	Sh3gl1
Q9DB77	4.66092	WT	6	1	Uqcrc2
Q3UPH1	3.57537	WT	6	1	Prrc1
P54775	4.17198	WT	6	1	Psmc4
P80316	4.46937	WT	6	1	Cct5
P13808	4.63573	WT	6	1	Slc4a2
P70188	2.53807	WT	6	1	Kifap3
P17183	5.26304	WT	6	1	Eno2
P53026	4.0178	WT	6	1	NA
O35114	3.99695	WT	6	1	Scarb2
Q03265	5.89928	WT	6	1	Atp5a1
P23116	4.21537	WT	6	1	Eif3a
O35593	5.2551	WT	6	1	Psmd14
P40142	5.59177	WT	6	1	Tkt
Q6A4J8	3.3905	WT	6	1	Usp7
Q99K85	4.18419	WT	6	1	Psat1
O08532	4.11379	WT	6	1	Cacna2d1
O70435	5.65935	WT	6	1	Psma3
Q8BU14	3.99703	WT	6	1	Sec62
Q9CZR3	4.21042	WT	6	1	Tomm40l
Q9D1A2	4.40815	WT	6	1	Cndp2
Q8R059	4.38532	WT	6	1	Gale
Q6P5F9	4.05961	WT	6	1	Xpo1
Q9JLZ3	4.55762	WT	6	1	Auh
P83741	3.48878	WT	6	1	Wnk1
Q80U56	3.9573	WT	6	1	Avl9
O08582	4.31995	WT	6	1	Gtpbp1
O08553	5.04068	WT	6	1	Dpysl2
Q9D883	4.97044	WT	6	1	U2af1
P12023	4.21626	WT	6	1	App
P70362	4.6276	WT	6	1	Ufd1
P45591	5.54027	WT	6	1	Cfl2
P18760	6.26216	WT	6	1	Cfl1
Q811D0	4.03457	WT	6	1	Dlg1
Q8JZN7	3.18412	WT	6	1	Rhot2
Q8BG51	4.11223	WT	6	1	Rhot1
Q8CJ19	2.94438	WT	6	1	Mical3
Q9CXR1	3.28887	WT	6	1	Dhrs7
Q8CH72	3.58021	WT	6	1	Trim32
Q6PB44	3.52015	WT	6	1	Ptpn23
P29341	4.33821	WT	6	1	Pabpc1
Q9JKK1	2.52921	WT	6	1	Stx6
Q99KQ4	4.24395	WT	6	1	Nampt
P63328	5.51589	WT	6	1	Ppp3ca
P48453	4.97273	WT	6	1	Ppp3cb
Q9WV55	6.34783	WT	6	1	Vapa
Q9EPN1	3.7528	WT	6	1	Nbea
O88533	3.84599	WT	6	1	Ddc
Q99K01	3.1947	WT	6	1	Pdxdc1
Q9CX80	3.91053	WT	6	1	Cygb
Q9DC69	5.46256	WT	6	1	Ndufa9
Q80WJ7	3.73416	WT	6	1	Mtdh
A0A1W2P872	4.21108	WT	6	1	Nova2
Q8CIB5	3.80265	WT	6	1	Fermt2
Q9Z1X4	4.88741	WT	6	1	Ilf3
P70414	4.43344	WT	6	1	Slc8a1
Q811P8	2.62131	WT	6	1	Arhgap32
Q7TQD2	5.70989	WT	6	1	Tppp
O08997	4.15532	WT	6	1	Atox1
Q9DBY1	3.93938	WT	6	1	Syvn1
Q91VD9	6.01494	WT	6	1	Ndufs1
P68510	5.57313	WT	6	1	Ywhah
P68254	5.53653	WT	6	1	Ywhaq
Q9CQV8	4.90359	WT	6	1	Ywhab
Q91YQ5	4.31212	WT	6	1	Rpn1
Q91YR7	3.39667	WT	6	1	Prpf6
P14869	4.91695	WT	6	1	Rplp0
Q9D5V5	4.01022	WT	6	1	Cul5
Q3UHD9	4.39908	WT	6	1	Agap2
Q99LB2	4.31885	WT	6	1	Dhrs4
P62814	5.49803	WT	6	1	Atp6v1b2
Q68ED2	3.73485	WT	6	1	Grm7
Q8VEK3	5.62589	WT	6	1	Hnrnpu
P46935	3.64779	WT	6	1	Nedd4
P08228	5.05698	WT	6	1	Sod1
Q8CC35	4.29375	WT	6	1	NA
Q8CC35	4.29375	WT	6	1	Synpo
Q921M7	4.46239	WT	6	1	Fam49b
P60879	5.05996	WT	6	1	Snap25
Q9DBL7	4.12791	WT	6	1	Coasy
O70503	4.95259	WT	6	1	Hsd17b12
Q61644	5.20185	WT	6	1	Pacsin1
Q8BFQ8	4.84501	WT	6	1	Gatd1
Q9WTP7	3.95276	WT	6	1	Ak3
Q9CXY6	4.86774	WT	6	1	Ilf2
P14094	6.08459	WT	6	1	Atp1b1
Q99MN9	3.76764	WT	6	1	Pccb
Q9D823	6.40809	WT	6	1	Rpl37
Q9D823	6.40809	WT	6	1	Rpl37rt
Q8BTX9	4.27931	WT	6	1	Hsdl1
P51863	6.31765	WT	6	1	Atp6v0d1
Q9D0T1	3.89272	WT	6	1	Snu13
Q9D0T1	3.89272	WT	6	1	LOC100862468
Q8K4Z3	3.8172	WT	6	1	Naxe
P61982	6.69927	WT	6	1	Ywhag
Q8CGC7	3.5863	WT	6	1	Eprs
Q8VCT3	4.47825	WT	6	1	Rnpep
Q8CI71	3.89781	WT	6	1	Vps50
Q99M87	2.43849	WT	6	1	Dnaja3
P62874	5.41853	WT	6	1	Gnb1
Q61553	5.4152	WT	6	1	Fscn1
Q9JL04	2.74882	WT	6	1	Fmn2
Q61792	5.08741	WT	6	1	Lasp1
Q91YP0	3.65402	WT	6	1	L2hgdh
P62880	4.93621	WT	6	1	Gnb2
Q9DCL9	3.55853	WT	6	1	Paics
Q08460	3.87419	WT	6	1	Kcnma1
Q9D0E1	4.8076	WT	6	1	Hnrnpm
F8VPU2	3.82253	WT	6	1	Farp1
Q3THK7	3.28714	WT	6	1	Gmps
Q9DB60	4.37451	WT	6	1	Prxl2b
Q3UHX2	4.35513	WT	6	1	Pdap1
Q61543	3.55547	WT	6	1	Glg1
Q9Z275	4.443	WT	6	1	Rlbp1
O55143	4.96441	WT	6	1	Atp2a2
P05132	6.25727	WT	6	1	Prkaca
O55042	5.97236	WT	6	1	Snca
P58771	4.6556	WT	6	1	Tpm1
P02802	3.42878	WT	6	1	Mt1
Q9QXS6	4.74177	WT	6	1	Dbn1
Q5PR73	3.68543	WT	6	1	Diras2
Q9CZT8	4.46591	WT	6	1	Rab3b
Q9D819	5.44347	WT	6	1	Ppa1
Q9QZQ8	4.09354	WT	6	1	Macroh2a1
Q9WUM3	5.24629	WT	6	1	Coro1b
Q8BP67	5.00126	WT	6	1	Rpl24
Q8BK64	5.02835	WT	6	1	Ahsa1
Q9QXW9	4.96858	WT	6	1	Slc7a8
Q8R016	4.40535	WT	6	1	Blmh
Q9R0K7	4.81591	WT	6	1	Atp2b2
P10637	5.1753	WT	6	1	Mapt
P15105	5.28865	WT	6	1	Glul
O35874	5.37101	WT	6	1	Slc1a4
Q3UM45	4.38322	WT	6	1	Ppp1r7
Q9QYC0	3.82213	WT	6	1	Add1
Q9R0P5	5.39744	WT	6	1	Dstn
P10649	5.32992	WT	6	1	Gstm1
P48774	4.92015	WT	6	1	Gstm5
P56564	4.35046	WT	6	1	Slc1a3
P11499	4.33863	WT	6	1	Hsp90ab1
P07901	4.94623	WT	6	1	Hsp90aa1
Q80TJ1	4.70082	WT	6	1	Cadps
Q8BH04	4.27671	WT	6	1	Pck2
Q0VE82	3.84992	WT	6	1	Cpne7
P67871	4.6129	WT	6	1	Csnk2b
P70175	4.05909	WT	6	1	Dlg3
P62281	4.50508	WT	6	1	Rps11
Q9CQF9	4.09917	WT	6	1	Pcyox1
Q9QYG0	5.06477	WT	6	1	Ndrg2
Q8BIJ6	4.85691	WT	6	1	Iars2
Q8K4X7	3.55816	WT	6	1	Agpat4
Q9R1V7	5.18986	WT	6	1	Adam23
Q9D0K2	5.37564	WT	6	1	Oxct1
Q99KI0	6.08747	WT	6	1	Aco2
Q9Z140	5.7358	WT	6	1	Cpne6
P63037	3.21628	WT	6	1	Dnaja1
P21995	4.03623	WT	6	1	Emb
P62962	4.68296	WT	6	1	Pfn1
O88844	5.25332	WT	6	1	Idh1
Q60649	3.72788	WT	6	1	Clpb
O88447	4.49913	WT	6	1	NA
Q78JW9	3.83392	WT	6	1	Ubfd1
Q9Z130	5.12232	WT	6	1	NA
Q9WUR9	4.40721	WT	6	1	Ak4
Q8CIE6	3.9902	WT	6	1	Copa
Q9DCC8	7.8616	WT	6	1	Tomm20
Q8K0D7	2.98132	WT	6	1	Wrb
Q0VBF8	3.99675	WT	6	1	Stum
Q5XG69	3.1618	WT	6	1	Fam169a
P20029	5.39968	WT	6	1	Hspa5
P17156	4.33321	WT	6	1	Hspa2
P12960	5.0001	WT	6	1	Cntn1
O55126	6.11956	WT	6	1	NA
O55125	6.11959	WT	6	1	Nipsnap1
Q60963	4.89039	WT	6	1	Pla2g7
Q99KK2	4.52096	WT	6	1	Cmas
P08030	4.12616	WT	6	1	Aprt
Q6WQJ1	3.19328	WT	6	1	Dagla
Q8BHB9	2.75265	WT	6	1	Clic6
P70372	4.06766	WT	6	1	Elavl1
Q8BIJ7	3.73401	WT	6	1	Rufy1
Q61599	2.66055	WT	6	1	Arhgdib
O70133	4.42178	WT	6	1	Dhx9
Q7TQ95	3.46264	WT	6	1	Lnpk
O70166	4.14931	WT	6	1	Stmn3
O70378	3.81408	WT	6	1	Emc8
Q8BW96	5.45741	WT	6	1	Camk1d
P27773	5.21245	WT	6	1	Pdia3
O55201	3.88661	WT	6	1	Supt5
Q6PD28	3.6284	WT	6	1	Ppp2r5b
O08663	5.14473	WT	6	1	Metap2
P17182	6.017	WT	6	1	Eno1
P17182	6.017	WT	6	1	Eno1b
Q6PD03	3.83755	WT	6	1	Ppp2r5a
Q920R0	5.28005	WT	6	1	Als2
Q8R1Q8	4.05292	WT	6	1	Dync1li1
Q6PDL0	3.1626	WT	6	1	Dync1li2
Q4PJX1	4.62169	WT	6	1	Odr4
Q6NSW3	3.42651	WT	6	1	NA
Q6KAR6	3.87167	WT	6	1	Exoc3
O35841	3.65238	WT	6	1	Api5
Q62083	2.92168	WT	6	1	NA
P58021	3.14333	WT	6	1	Tm9sf2
Q5GH67	4.09782	WT	6	1	Xkr4
Q9ERE7	4.56758	WT	6	1	Mesd
P16125	5.66905	WT	6	1	Ldhb
P61255	5.63152	WT	6	1	Rpl26
Q01097	4.48362	WT	6	1	Grin2b
Q8CHU3	3.71901	WT	6	1	Epn2
Q8R464	3.64721	WT	6	1	Cadm4
Q8CIG8	4.30873	WT	6	1	Prmt5
O70589	4.11982	WT	6	1	Cask
Q9Z0P5	5.48325	WT	6	1	Twf2
P05063	4.93605	WT	6	1	Aldoc
P23506	5.43024	WT	6	1	NA
P23506	5.43024	WT	6	1	Pcmt1
Q01405	3.81961	WT	6	1	Sec23a
Q9WTX5	4.42985	WT	6	1	Skp1a
P62761	4.37879	WT	6	1	Vsnl1
P62869	6.14202	WT	6	1	Elob
P40630	5.00726	WT	6	1	Tfam
Q921G7	4.23996	WT	6	1	Etfdh
P63280	4.4208	WT	6	1	Ube2i
P11983	4.69372	WT	6	1	Tcp1
Q8R5C5	4.20867	WT	6	1	Actr1b
Q9EQQ9	4.43882	WT	6	1	Oga
Q68FM6	4.58577	WT	6	1	Elfn2
P57746	5.04215	WT	6	1	Atp6v1d
Q9CY27	4.73088	WT	6	1	Tecr
Q8BU30	4.12093	WT	6	1	Iars
Q9QZE5	3.82173	WT	6	1	Copg1
P48962	5.46116	WT	6	1	Slc25a4
P10852	5.85473	WT	6	1	Slc3a2
Q6PE15	3.62747	WT	6	1	Abhd10
Q61234	3.24276	WT	6	1	NA
Q61234	3.24276	WT	6	1	Snta1
Q9CY58	4.69019	WT	6	1	Serbp1
Q9CWS0	4.02754	WT	6	1	Ddah1
P10518	2.58511	WT	6	1	Alad
Q9CQA3	5.47877	WT	6	1	Sdhb
Q8K1N1	3.69634	WT	6	1	Pnpla8
P47757	4.29709	WT	6	1	Capzb
Q9WUA6	4.12477	WT	6	1	Akt3
Q8VEK0	5.14422	WT	6	1	Tmem30a
Q91YR1	5.1287	WT	6	1	Twf1
P28271	4.51899	WT	6	1	Aco1
Q99JX4	3.95498	WT	6	1	Eif3m
Q8VBT0	3.475	WT	6	1	Tmx1
Q9JLM8	4.40824	WT	6	1	Dclk1
P51881	6.2384	WT	6	1	Slc25a5
P46471	3.63604	WT	6	1	NA
P46471	3.63604	WT	6	1	Psmc2
Q9D051	4.66238	WT	6	1	Pdhb
Q9CPU0	4.84218	WT	6	1	Glo1
Q8CFI0	3.82046	WT	6	1	NA
Q80XI3	3.45008	WT	6	1	Eif4g3
P24369	4.90084	WT	6	1	Ppib
Q9D0W5	4.91261	WT	6	1	Ppil1
Q60805	3.51328	WT	6	1	Mertk
Q8K1R3	4.50575	WT	6	1	Pnpt1
P00920	4.67104	WT	6	1	Car2
Q9DCT2	5.94286	WT	6	1	Ndufs3
Q80VP1	4.95725	WT	6	1	Epn1
P02088	4.66366	WT	6	1	Hbb-b1
P02088	4.66366	WT	6	1	Hbb-bs
P02088	4.66366	WT	6	1	Hbb-bt
Q9JL56	4.66124	WT	6	1	Gde1
P27612	3.80468	WT	6	1	Plaa
Q8BLQ9	5.88845	WT	6	1	Cadm2
Q3UYV9	2.40811	WT	6	1	Ncbp1
Q2TPA8	3.15831	WT	6	1	Hsdl2
Q6PD26	3.82248	WT	6	1	Pigs
A2RSJ4	3.99766	WT	6	1	Uhrf1bp1l
P0DP27	6.43267	WT	6	1	Calm1
P0DP27	6.43267	WT	6	1	Calm2
P0DP27	6.43267	WT	6	1	Calm3
A2ADY9	3.71314	WT	6	1	Ddi2
Q63836	3.95828	WT	6	1	Selenbp2
Q8CIN4	3.95834	WT	6	1	Pak2
Q69Z98	3.77356	WT	6	1	Brsk2
Q80X50	3.88502	WT	6	1	Ubap2l
Q9JM52	4.17059	WT	6	1	Mink1
P63073	3.60071	WT	6	1	Eif4e
P11627	4.74138	WT	6	1	NA
Q9CZV8	3.78086	WT	6	1	Fbxl20
Q7TPM6	4.19184	WT	6	1	Fsd1
P70195	5.72103	WT	6	1	Psmb7
Q9R0Q6	5.94718	WT	6	1	Arpc1a
P57780	4.36643	WT	6	1	Actn4
P63028	5.75757	WT	6	1	Tpt1
Q7TPR4	4.55575	WT	6	1	Actn1
Q99LX0	5.16911	WT	6	1	Park7
Q8QZT1	5.56185	WT	6	1	Acat1
P47738	5.29014	WT	6	1	Aldh2
Q8BGD9	3.83235	WT	6	1	Eif4b
P68040	4.80722	WT	6	1	Rack1
P97797	4.00997	WT	6	1	Sirpa
Q9CWJ9	3.82991	WT	6	1	Atic
Q8VHJ5	4.02621	WT	6	1	Mark1
Q8K4G5	3.91215	WT	6	1	Ablim1
P97798	3.61189	WT	6	1	NA
P97798	3.61189	WT	6	1	Neo1
Q91WG4	3.05334	WT	6	1	Elp2
P41216	3.77471	WT	6	1	Acsl1
Q68FH0	3.85772	WT	6	1	Pkp4
Q63810	5.04748	WT	6	1	Ppp3r1
Q64332	4.9229	WT	6	1	Syn2
E9Q912	4.53279	WT	6	1	Rap1gds1
P01029	2.81824	WT	6	1	C4b
Q9CQ54	5.16327	WT	6	1	Ndufc2
Q99N28	4.46376	WT	6	1	Cadm3
A2AN08	3.66408	WT	6	1	Ubr4
Q80UG2	4.92493	WT	6	1	Plxna4
Q9CPS6	4.64833	WT	6	1	Hint3
Q99M28	3.6433	WT	6	1	Rnps1
Q62446	4.99404	WT	6	1	Fkbp3
Q62318	4.84072	WT	6	1	Trim28
Q3TY60	3.63244	WT	6	1	Fam131b
Q8C167	4.41247	WT	6	1	Prepl
P63168	5.84191	WT	6	1	Dynll1
Q9JJU8	3.99348	WT	6	1	Sh3bgrl
Q9D0M5	5.90923	WT	6	1	Dynll2
Q58A65	3.98869	WT	6	1	Spag9
Q91YH5	3.86459	WT	6	1	Atl3
Q8VDM4	4.27202	WT	6	1	Psmd2
O70325	4.63245	WT	6	1	Gpx4
P70404	4.75347	WT	6	1	Idh3g
Q91ZW3	3.34447	WT	6	1	Smarca5
Q6PDM2	4.75482	WT	6	1	Srsf1
Q9WUD1	4.2425	WT	6	1	Stub1
Q9D6J6	3.21369	WT	6	1	Ndufv2
P70670	4.7156	WT	6	1	Naca
P97429	5.25943	WT	6	1	Anxa4
Q8BH59	5.5338	WT	6	1	Slc25a12
Q8BIW1	4.32124	WT	6	1	Prune1
P63046	4.18446	WT	6	1	Sult4a1
B1AWN6	4.02286	WT	6	1	Scn2a
P70122	4.6539	WT	6	1	Sbds
P62918	5.79112	WT	6	1	Rpl8
P07356	4.02765	WT	6	1	Anxa2
O08709	5.00624	WT	6	1	Prdx6
P62754	5.58105	WT	6	1	Rps6
P62754	5.58105	WT	6	1	Rps6-ps4
Q9CX56	3.87407	WT	6	1	Psmd8
Q8CAA7	4.97871	WT	6	1	Pgm2l1
Q62108	4.47156	WT	6	1	Dlg4
O35495	3.83669	WT	6	1	Cdk14
P47754	5.05204	WT	6	1	Capza2
Q6PGF7	3.84331	WT	6	1	Exoc8
Q6PIP5	4.37364	WT	6	1	Nudcd1
P70257	3.54489	WT	6	1	Nfix
P05201	5.99195	WT	6	1	Got1
O35382	3.94828	WT	6	1	Exoc4
Q8BJI1	3.99778	WT	6	1	Slc6a17
Q9EST5	4.29079	WT	6	1	Anp32b
P35846	4.6951	WT	6	1	Folr1
Q9WTQ5	3.92325	WT	6	1	Akap12
Q8BGU5	4.27578	WT	6	1	Ccny
Q7TMB8	4.05712	WT	6	1	Cyfip1
P61979	5.61557	WT	6	1	Hnrnpk
Q8VDJ3	3.84288	WT	6	1	Hdlbp
Q8VE88	3.31705	WT	6	1	Fam114a2
Q9JI19	3.37447	WT	6	1	Fibp
Q8C3Q5	4.06901	WT	6	1	Shisa7
Q6ZQI3	4.89608	WT	6	1	Mlec
Q7TN29	3.80827	WT	6	1	Smap2
A2AWA9	3.63145	WT	6	1	Rabgap1
P28740	4.53733	WT	6	1	Kif2a
O08576	4.13766	WT	6	1	Rundc3a
Q9Z110	3.93265	WT	6	1	Aldh18a1
Q8K3H0	4.32966	WT	6	1	Appl1
Q9Z2Y3	4.99185	WT	6	1	Homer1
Q9D379	4.2753	WT	6	1	Ephx1
Q920P3	3.59372	WT	6	1	Brinp1
Q91Z53	4.85089	WT	6	1	Grhpr
P43006	5.98061	WT	6	1	Slc1a2
Q04447	4.72462	WT	6	1	Ckb
Q8K3G9	4.00129	WT	6	1	Appl2
Q5SNZ0	4.04915	WT	6	1	Ccdc88a
P17751	5.87451	WT	6	1	Tpi1
P47809	4.86226	WT	6	1	Map2k4
Q99L13	3.72569	WT	6	1	Hibadh
Q8VD65	3.65018	WT	6	1	Pik3r4
Q61598	5.06847	WT	6	1	Gdi2
Q9WTR5	5.14097	WT	6	1	Cdh13
P24288	5.19802	WT	6	1	Bcat1
Q921M3	4.11009	WT	6	1	Sf3b3
Q6ZWU9	4.85171	WT	6	1	Rps27
Q6ZWU9	4.85171	WT	6	1	Rps27rt
Q99J83	3.21591	WT	6	1	Atg5
Q99MR8	3.41715	WT	6	1	Mccc1
Q9JJK2	3.93507	WT	6	1	Lancl2
Q3UH66	3.78068	WT	6	1	Wnk2
O08919	4.0642	WT	6	1	Numbl
Q9CQ86	3.09506	WT	6	1	Mien1
P61161	4.06296	WT	6	1	Actr2
Q8K0C4	3.14459	WT	6	1	Cyp51
Q8R4U7	3.12261	WT	6	1	Luzp1
Q9D1M4	5.22523	WT	6	1	Eef1e1
Q922D4	2.64977	WT	6	1	Ppp6r3
Q80VC9	3.11763	WT	6	1	Camsap3
P09470	4.3919	WT	6	1	Ace
Q9JIF7	4.23624	WT	6	1	Copb1
Q8R570	4.25527	WT	6	1	Snap47
Q8C0M9	5.21472	WT	6	1	Asrgl1
Q5EBJ4	3.56734	WT	6	1	Ermn
Q922J6	5.67665	WT	6	1	Tspan2
Q61771	3.54639	WT	6	1	Kif3b
O35381	4.51687	WT	6	1	Anp32a
Q91YM2	3.43713	WT	6	1	Arhgap35
Q8BVQ5	3.58797	WT	6	1	Ppme1
Q9CXT8	3.52245	WT	6	1	Pmpcb
Q3TBL6	3.8617	WT	6	1	Tnfaip8l3
Q9JLI8	3.14207	WT	6	1	Sart3
Q9CQE8	4.04727	WT	6	1	Rtraf
Q8BUV3	4.96487	WT	6	1	Gphn
Q9D2V7	4.22703	WT	6	1	Coro7
P60710	5.08832	WT	6	1	Actb
Q9CQQ0	4.67403	WT	6	1	Smim8
Q8C522	3.80825	WT	6	1	Endod1
Q80W54	3.76106	WT	6	1	Zmpste24
Q7TSY6	3.85465	WT	6	1	Celf4
Q61187	3.41276	WT	6	1	Tsg101
Q91XU3	4.88608	WT	6	1	Pip4k2c
Q921H9	4.70267	WT	6	1	Coa7
Q9Z127	3.94069	WT	6	1	Slc7a5
P14211	4.88827	WT	6	1	Calr
Q9D6J5	3.7892	WT	6	1	Ndufb8
Q8BHL5	4.10825	WT	6	1	Elmo2
Q9EQZ6	4.25224	WT	6	1	Rapgef4
P53702	3.55376	WT	6	1	Hccs
Q8BG39	5.24431	WT	6	1	Sv2b
O70172	5.54698	WT	6	1	Pip4k2a
Q80XI4	4.86303	WT	6	1	Pip4k2b
P83887	3.44877	WT	6	1	Tubg1
P35283	4.65469	WT	6	1	Rab12
Q9Z2H5	4.78319	WT	6	1	Epb41l1
Q62048	4.98926	WT	6	1	Pea15a
Q9R1R2	2.47795	WT	6	1	Trim3
Q62443	5.16978	WT	6	1	Nptx1
P01831	3.99635	WT	6	1	Thy1
Q8BMA6	3.64364	WT	6	1	Srp68
Q9DBH5	3.42287	WT	6	1	Lman2
Q64444	3.60778	WT	6	1	Car4
Q08642	4.57275	WT	6	1	Padi2
Q9QYS2	3.98429	WT	6	1	Grm3
P55288	3.18742	WT	6	1	Cdh11
P29533	4.33674	WT	6	1	NA
Q9QXY6	4.56156	WT	6	1	Ehd3
Q91V76	3.98215	WT	6	1	4931406C07Rik
P26638	4.69108	WT	6	1	Sars
Q91VE0	3.68991	WT	6	1	Slc27a4
O88735	2.83672	WT	6	1	Map7
Q9CQM5	4.48389	WT	6	1	Txndc17
P06745	5.8831	WT	6	1	Gpi1
Q61151	3.6688	WT	6	1	Ppp2r5e
Q8C0T5	3.46634	WT	6	1	Sipa1l1
P70168	4.62357	WT	6	1	Kpnb1
P26048	3.87095	WT	6	1	Gabra2
P97441	4.95145	WT	6	1	Slc30a3
P46096	5.75564	WT	6	1	Syt1
Q6ZPQ6	3.09475	WT	6	1	Pitpnm2
Q61885	5.26145	WT	6	1	Mog
Q9CY64	4.23648	WT	6	1	Blvra
Q3UIU2	6.14726	WT	6	1	Ndufb6
Q91W50	4.48953	WT	6	1	Csde1
Q5DTL9	4.21701	WT	6	1	Slc4a10
Q99KN9	5.07421	WT	6	1	NA
Q60605	4.37318	WT	6	1	Myl6
P10630	5.08358	WT	6	1	Eif4a2
Q9D3A8	3.14459	WT	6	1	Nos1ap
P06151	5.5903	WT	6	1	Ldha
Q5SYD0	3.9344	WT	6	1	Myo1d
Q9Z218	5.01475	WT	6	1	Dpp6
Q8BVL9	3.00869	WT	6	1	Jakmip1
Q921Q7	3.92453	WT	6	1	Rin1
Q9Z1F9	3.74596	WT	6	1	Uba2
Q9Z1Z0	3.85861	WT	6	1	Uso1
P62071	4.52753	WT	6	1	Rras2
Q9JIS5	5.15222	WT	6	1	Sv2a
Q9JJV2	4.82571	WT	6	1	Pfn2
Q6NZL0	3.89033	WT	6	1	Soga3
Q01768	5.18856	WT	6	1	Nme2
P15532	6.39291	WT	6	1	Nme1
P26040	5.58663	WT	6	1	Ezr
Q7TMK9	5.23929	WT	6	1	Syncrip
Q3TXS7	4.2714	WT	6	1	Psmd1
Q4ACU6	3.75017	WT	6	1	Shank3
P32883	4.8374	WT	6	1	Kras
D3YZU1	3.82982	WT	6	1	Shank1
Q99JW2	3.82761	WT	6	1	Acy1
Q7TME0	4.36072	WT	6	1	Plppr4
P42227	4.56095	WT	6	1	Stat3
Q91XM9	4.77165	WT	6	1	Dlg2
Q80Y24	2.9523	WT	6	1	Prickle2
Q9DCM2	2.67468	WT	6	1	Gstk1
B2RSH2	4.55829	WT	6	1	Gnai1
P04370	5.08707	WT	6	1	Mbp
Q8BQZ4	4.16693	WT	6	1	NA
Q5DQR4	4.35031	WT	6	1	Stxbp5l
Q69ZS6	4.20929	WT	6	1	Sv2c
Q62420	4.85656	WT	6	1	Sh3gl2
Q9R226	4.38779	WT	6	1	Khdrbs3
Q9CQB5	4.2601	WT	6	1	Cisd2
Q569Z6	4.1083	WT	6	1	Thrap3
Q5SUR0	4.126	WT	6	1	Pfas
P83882	5.9931	WT	6	1	Rpl36a
P83882	5.9931	WT	6	1	Rpl36al
Q9CR98	5.0589	WT	6	1	Fam136a
Q9JHW4	3.09666	WT	6	1	Eefsec
P16045	5.34361	WT	6	1	Lgals1
Q9ES97	4.30962	WT	6	1	Rtn3
D3Z7P3	4.53889	WT	6	1	Gls
P47746	5.63822	WT	6	1	Cnr1
Q3U186	3.7389	WT	6	1	Rars2
P13020	4.11798	WT	6	1	Gsn
Q8R366	5.50885	WT	6	1	Igsf8
Q9QZD8	2.97841	WT	6	1	Slc25a10
Q9CXI5	4.17699	WT	6	1	NA
O35344	5.11858	WT	6	1	Kpna3
P62823	3.52922	WT	6	1	Rab3c
P55088	4.05045	WT	6	1	Aqp4
O08992	5.04612	WT	6	1	Sdcbp
Q62167	4.21546	WT	6	1	Ddx3x
Q99020	4.70958	WT	6	1	Hnrnpab
Q7M6Y3	4.41137	WT	6	1	Picalm
Q60996	3.22101	WT	6	1	Ppp2r5c
Q99J09	2.85772	WT	6	1	Wdr77
Q8C0P5	5.17927	WT	6	1	Coro2a
Q6PAM0	3.76692	WT	6	1	Prkab2
O88685	4.74077	WT	6	1	Psmc3
Q8BGE6	3.07081	WT	6	1	Atg4b
Q8BFY6	4.62451	WT	6	1	Pef1
Q99JI6	4.86082	WT	6	1	Rap1b
Q9JM76	5.92991	WT	6	1	Arpc3
O70305	3.24956	WT	6	1	Atxn2
P62835	3.72732	WT	6	1	Rap1a
P55066	5.22577	WT	6	1	Ncan
Q9JM14	4.73493	WT	6	1	Nt5c
Q14BI2	4.05152	WT	6	1	Grm2
P97372	3.82692	WT	6	1	Psme2
P97372	3.82692	WT	6	1	Psme2b
P27601	5.06729	WT	6	1	Gna13
Q60875	4.06473	WT	6	1	Arhgef2
Q6P4T2	3.55965	WT	6	1	Snrnp200
Q9Z1D1	5.14166	WT	6	1	Eif3g
O35927	3.89044	WT	6	1	Ctnnd2
Q8BH57	4.07644	WT	6	1	Wdr48
Q78PY7	4.30767	WT	6	1	Snd1
Q8BIK4	3.59593	WT	6	1	NA
Q9CQ06	4.272	WT	6	1	Mrpl24
Q8VD04	3.46478	WT	6	1	Gripap1
Q9D5T0	4.65169	WT	6	1	Atad1
Q811I0	3.58023	WT	6	1	NA
Q811I0	3.58023	WT	6	1	Atpaf1
P84309	4.14236	WT	6	1	Adcy5
Q9Z1L5	4.20709	WT	6	1	Cacna2d3
Q9JIF0	3.05319	WT	6	1	Prmt1
Q9D0M3	4.74725	WT	6	1	Cyc1
O88712	4.80502	WT	6	1	Ctbp1
Q6NXH9	5.65967	WT	6	1	Krt73
Q6P8X1	3.84876	WT	6	1	Snx6
P26231	3.99332	WT	6	1	Ctnna1
Q8BR92	4.01214	WT	6	1	Pakap
O88745	3.9266	WT	6	1	Scrg1
O09061	4.52698	WT	6	1	Psmb1
P61358	4.53752	WT	6	1	Rpl27
P61358	4.53752	WT	6	1	LOC108167922
P97352	4.89659	WT	6	1	NA
P97352	4.89659	WT	6	1	S100a13
Q8BYB9	3.36857	WT	6	1	Poglut1
P63323	3.57142	WT	6	1	NA
P63323	3.57142	WT	6	1	Rps12
A2AP18	4.24912	WT	6	1	Plch2
Q8BR63	4.27432	WT	6	1	Fam177a
Q8BR63	4.27432	WT	6	1	Fam177a2
Q9CZU6	5.63431	WT	6	1	Cs
P33173	4.17311	WT	6	1	NA
Q8BSS9	4.33023	WT	6	1	Ppfia2
P68368	5.65634	WT	6	1	Tuba4a
Q9CZX8	5.69145	WT	6	1	Rps19
Q9JJZ2	4.69209	WT	6	1	Tuba8
Q9R0Q7	5.11852	WT	6	1	Ptges3
Q64133	4.45178	WT	6	1	Maoa
Q61081	3.79788	WT	6	1	Cdc37
P97393	4.14775	WT	6	1	NA
P97393	4.14775	WT	6	1	Arhgap5
Q9DB75	3.49322	WT	6	1	Cdip1
P20352	3.96025	WT	6	1	F3
O55137	4.87675	WT	6	1	Acot1
Q04690	3.91538	WT	6	1	Nf1
Q61595	4.0596	WT	6	1	Ktn1
Q80U40	3.90083	WT	6	1	Rimbp2
O35900	3.56244	WT	6	1	Lsm2
Q8BGH2	4.93259	WT	6	1	Samm50
Q52KF3	4.84503	WT	6	1	NA
Q52KF3	4.84503	WT	6	1	Spire1
Q91W43	3.46648	WT	6	1	Gldc
Q05A62	4.30306	WT	6	1	Dnal1
P63254	3.43514	WT	6	1	Crip1
Q91W39	3.77856	WT	6	1	Ncoa5
Q3UUI3	2.97466	WT	6	1	Them4
Q9D7B6	3.80021	WT	6	1	Acad8
Q9DBR7	3.73056	WT	6	1	Ppp1r12a
Q99JY9	4.52137	WT	6	1	Actr3
Q9DBF1	4.8362	WT	6	1	Aldh7a1
O55013	4.50115	WT	6	1	Trappc3
Q9D3A9	4.826	WT	6	1	Ttyh1
Q6PER3	5.74462	WT	6	1	Mapre3
P24270	3.78277	WT	6	1	Cat
Q9D832	3.23327	WT	6	1	Dnajb4
Q8CIQ7	2.97793	WT	6	1	NA
Q99MK8	4.2237	WT	6	1	Grk2
Q8BTV2	4.5701	WT	6	1	Cpsf7
P62748	4.99895	WT	6	1	Hpcal1
P84075	4.7866	WT	6	1	Hpca
P28184	4.5849	WT	6	1	Mt3
Q99M71	4.61043	WT	6	1	Epdr1
Q8CBW3	3.79163	WT	6	1	Abi1
Q640R3	5.20438	WT	6	1	Hepacam
Q8C0Y0	3.85958	WT	6	1	Ppp4r4
Q91Z67	4.01542	WT	6	1	Srgap2
Q80XN0	5.33896	WT	6	1	Bdh1
Q99KF1	4.53461	WT	6	1	Tmed9
Q9D924	5.25353	WT	6	1	Isca1
Q9QYJ3	4.11613	WT	6	1	Dnajb1
Q8K1X1	4.0923	WT	6	1	Wdr11
Q8BWT5	3.72069	WT	6	1	Dip2a
Q9CR51	3.98489	WT	6	1	Atp6v1g1
Q3TPX4	4.77663	WT	6	1	Exoc5
P47963	5.52867	WT	6	1	Rpl13
Q60972	3.66827	WT	6	1	Rbbp4
Q91VC9	4.08369	WT	6	1	Ghitm
Q78ZA7	4.62658	WT	6	1	Nap1l4
Q64669	4.16645	WT	6	1	Nqo1
Q60960	4.66451	WT	6	1	Kpna1
O35345	3.45958	WT	6	1	Kpna6
Q9CQF0	4.3007	WT	6	1	Mrpl11
O88485	4.78294	WT	6	1	Dync1i1
Q9Z1B3	4.79895	WT	6	1	Plcb1
P16014	4.21907	WT	6	1	Chgb
Q9R257	4.43154	WT	6	1	Hebp1
Q9CQA1	4.80111	WT	6	1	Trappc5
Q8R307	2.19508	WT	6	1	Vps18
Q8C754	3.60901	WT	6	1	Vps52
Q69ZR2	3.30522	WT	6	1	NA
Q69ZR2	3.30522	WT	6	1	Hectd1
Q9CWM4	4.67514	WT	6	1	NA
Q5IRJ6	3.83194	WT	6	1	Slc30a9
Q8CG72	4.23432	WT	6	1	Adprhl2
Q7TSH2	3.93247	WT	6	1	Phkb
P10639	6.21205	WT	6	1	Txn1
Q61024	4.03163	WT	6	1	Asns
Q8CDA1	4.35452	WT	6	1	Inpp5f
Q6Q477	5.00364	WT	6	1	Atp2b4
Q80X80	4.21137	WT	6	1	C2cd2l
P50429	5.00668	WT	6	1	Arsb
Q6DFW4	4.7229	WT	6	1	Nop58
Q5SUC9	3.69847	WT	6	1	Sco1
Q9Z2W0	3.63704	WT	6	1	Dnpep
Q8JZW4	3.85731	WT	6	1	Cpne5
Q9D486	4.41495	WT	6	1	Cmip
Q3UV70	2.92521	WT	6	1	Pdp1
O54692	3.878	WT	6	1	Zw10
Q9WUK2	4.70163	WT	6	1	Eif4h
O54833	4.05996	WT	6	1	Csnk2a2
Q920P5	4.73889	WT	6	1	Ak5
P62751	5.15969	WT	6	1	Rpl23a
Q8BZN6	4.60547	WT	6	1	Dock10
P62843	4.58883	WT	6	1	Rps15
Q8BWM0	3.9322	WT	6	1	Ptges2
P97434	3.32389	WT	6	1	Mprip
P47753	3.14456	WT	6	1	NA
Q6PDY2	3.81021	WT	6	1	Ado
Q62077	3.70924	WT	6	1	Plcg1
Q6GQT9	4.09365	WT	6	1	Nomo1
Q3TEA8	4.62259	WT	6	1	Hp1bp3
A2A432	3.74138	WT	6	1	Cul4b
Q99JP6	4.1693	WT	6	1	Homer3
P97494	4.39294	WT	6	1	Gclc
P32020	5.16965	WT	6	1	Scp2
Q9JJL8	3.74133	WT	6	1	Sars2
P58389	4.83006	WT	6	1	Ptpa
Q9D8E6	4.91429	WT	6	1	Rpl4
Q3UU96	3.80178	WT	6	1	Cdc42bpa
Q91YJ3	3.57089	WT	6	1	Thyn1
Q9CXZ1	5.33423	WT	6	1	Ndufs4
P63321	5.60283	WT	6	1	Rala
Q6ZPJ3	3.34383	WT	6	1	Ube2o
Q9CR29	3.78169	WT	6	1	Ccdc43
O88444	3.89523	WT	6	1	Adcy1
Q9D6K5	4.28995	WT	6	1	Synj2bp
Q9D6K5	4.28995	WT	6	1	Gm20498
Q8C0L0	3.32601	WT	6	1	Tmx4
Q922Q1	5.08459	WT	6	1	Marc2
P18872	5.70454	WT	6	1	Gnao1
Q91ZP9	4.02014	WT	6	1	Necab2
Q8BMJ3	5.0439	WT	6	1	Eif1ax
O54991	3.62117	WT	6	1	Cntnap1
Q8R3R8	4.93755	WT	6	1	Gabarapl1
B0V2N1	3.65138	WT	6	1	Ptprs
Q91YX5	4.33838	WT	6	1	Lpgat1
P19536	4.54517	WT	6	1	NA
P54923	3.8268	WT	6	1	Adprh
Q7TT37	4.18408	WT	6	1	Elp1
Q69ZH9	4.1499	WT	6	1	Arhgap23
Q8BG05	5.6011	WT	6	1	Hnrnpa3
Q8CI75	3.32866	WT	6	1	Dis3l2
Q5XJV6	3.21768	WT	6	1	Lmtk3
Q9WTT4	4.92296	WT	6	1	Atp6v1g2
P32037	4.68934	WT	6	1	Slc2a3
P56399	5.06949	WT	6	1	Usp5
Q9D2P8	5.51919	WT	6	1	Mobp
P99028	5.25325	WT	6	1	Uqcrh
Q8R5H6	4.08441	WT	6	1	Wasf1
Q9QYB8	4.59326	WT	6	1	Add2
Q60668	4.40932	WT	6	1	Hnrnpd
P63141	3.79588	WT	6	1	Kcna2
P61922	4.57561	WT	6	1	Abat
P63005	5.05948	WT	6	1	Pafah1b1
Q5SWU9	3.74288	WT	6	1	Acaca
Q8VEM8	5.82426	WT	6	1	Slc25a3
Q80U23	3.61207	WT	6	1	Snph
Q9DCD6	4.14898	WT	6	1	Gabarap
Q62433	4.02135	WT	6	1	Ndrg1
Q61207	3.63956	WT	6	1	Psap
P37040	4.10743	WT	6	1	Por
O88848	3.90657	WT	6	1	Arl6
O35098	4.80145	WT	6	1	NA
Q9Z2U1	4.71903	WT	6	1	Psma5
Q64105	3.65077	WT	6	1	NA
Q8K0T4	3.52188	WT	6	1	Katnal1
Q9D8W5	4.90509	WT	6	1	Psmd12
P54731	3.48576	WT	6	1	Faf1
Q9WV18	4.40782	WT	6	1	Gabbr1
P14206	4.42559	WT	6	1	Rpsa
Q8CHX7	3.2355	WT	6	1	Rftn2
Q9D020	3.40093	WT	6	1	Nt5c3
Q9D394	4.31593	WT	6	1	Rufy3
P35285	4.04513	WT	6	1	Rab22a
P18052	4.38831	WT	6	1	Ptpra
Q60625	5.81027	WT	6	1	Icam5
Q8VHH5	3.40299	WT	6	1	NA
Q80UW8	3.55311	WT	6	1	Polr2e
Q9CS84	3.67469	WT	6	1	Nrxn1
P50172	3.17164	WT	6	1	Hsd11b1
P62821	6.04855	WT	6	1	Rab1a
Q9D1G1	5.81342	WT	6	1	Rab1b
Q8VHL0	3.96321	WT	6	1	Slc14a1
Q9R111	5.72769	WT	6	1	Gda
B9EJA2	4.44192	WT	6	1	Cttnbp2
Q00915	4.19295	WT	6	1	Rbp1
O70439	4.7519	WT	6	1	NA
Q9D172	6.2219	WT	6	1	Gatd3a
Q9EQU5	4.16594	WT	6	1	Set
P40124	4.87461	WT	6	1	Cap1
Q9CQH3	5.48754	WT	6	1	Ndufb5
Q9Z2A5	3.77604	WT	6	1	Ate1
O35409	3.62024	WT	6	1	Folh1
P47962	4.78899	WT	6	1	Rpl5
Q91WK2	3.51701	WT	6	1	Eif3h
A2RT62	4.85716	WT	6	1	Fbxl16
Q8VCX5	4.56244	WT	6	1	Micu1
P14231	4.98502	WT	6	1	Atp1b2
Q7TQI3	4.51368	WT	6	1	Otub1
P70699	3.86624	WT	6	1	Gaa
O88531	4.91115	WT	6	1	Ppt1
Q8R550	3.54631	WT	6	1	Sh3kbp1
Q8CI78	3.79685	WT	6	1	Rmnd1
Q6PDQ2	3.26137	WT	6	1	Chd4
Q80U28	4.48676	WT	6	1	Madd
O55022	3.44839	WT	6	1	Pgrmc1
P31324	4.83632	WT	6	1	Prkar2b
A8Y5H7	2.83542	WT	6	1	Sec14l1
P54285	3.17577	WT	6	1	Cacnb3
D3YZI9	3.8799	WT	6	1	Pgbd5
Q9WUD8	3.7716	WT	6	1	Faim
P32067	4.71477	WT	6	1	Ssb
Q8BXR1	4.82648	WT	6	1	Slc7a14
P60840	5.33104	WT	6	1	Ensa
Q9EPL2	4.33576	WT	6	1	Clstn1
Q8C460	4.74919	WT	6	1	Eri3
Q99KR7	5.48212	WT	6	1	Ppif
P61294	5.41941	WT	6	1	Rab6b
P24638	3.69744	WT	6	1	Acp2
P17742	5.40965	WT	6	1	Ppia
P05977	3.40787	WT	6	1	Myl1
Q3UH68	3.44868	WT	6	1	Limch1
Q9JM96	3.9151	WT	6	1	Cdc42ep4
Q8VBW6	5.38261	WT	6	1	Nae1
Q6PGN3	3.52608	WT	6	1	Dclk2
Q9D8V7	4.68995	WT	6	1	Sec11c
Q9D0R8	3.70378	WT	6	1	Lsm12
Q9D7N9	4.1739	WT	6	1	Apmap
Q3UH60	4.28753	WT	6	1	Dip2b
Q9QZQ1	3.78684	WT	6	1	Afdn
Q9Z0F7	3.75162	WT	6	1	Sncg
Q810J8	2.52875	WT	6	1	Zfyve1
Q9D7V9	3.55688	WT	6	1	Naaa
P23819	5.13619	WT	6	1	Gria2
Q8R0S4	3.38693	WT	6	1	Cacnb4
P35585	5.24688	WT	6	1	Ap1m1
Q6NZB0	3.61463	WT	6	1	Dnajc8
Q9CZJ2	4.39953	WT	6	1	Hspa12b
Q920E5	4.64268	WT	6	1	Fdps
Q924N4	3.13786	WT	6	1	Slc12a6
Q9QYJ0	4.28033	WT	6	1	Dnaja2
Q921E2	3.96491	WT	6	1	Rab31
Q9Z1R2	3.63214	WT	6	1	Bag6
O88532	3.43892	WT	6	1	Zfr
Q9WUM5	5.27265	WT	6	1	Suclg1
O55060	3.26605	WT	6	1	Tpmt
Q9CQM9	4.38973	WT	6	1	Glrx3
Q9D1K2	5.14152	WT	6	1	Atp6v1f
A2AHC3	4.2261	WT	6	1	Camsap1
Q6ZWV3	4.68318	WT	6	1	Rpl10
Q99PU8	3.55963	WT	6	1	Dhx30
Q9CX00	4.58086	WT	6	1	Ist1
Q99LC3	5.26864	WT	6	1	Ndufa10
Q8CHK3	3.48487	WT	6	1	Mboat7
Q8VCD6	3.7051	WT	6	1	Reep2
Q99KP3	4.6286	WT	6	1	Cryl1
Q64487	3.93783	WT	6	1	Ptprd
Q9WUT3	3.34453	WT	6	1	Rps6ka2
Q9CR68	5.12554	WT	6	1	Uqcrfs1
P35486	5.32964	WT	6	1	Pdha1
P16054	5.1289	WT	6	1	Prkce
Q80SW1	5.17884	WT	6	1	Ahcyl1
O55023	4.75963	WT	6	1	NA
Q8BTZ7	3.48089	WT	6	1	Gmppb
Q9D8N2	4.05485	WT	6	1	Fam45a
Q01730	3.52109	WT	6	1	NA
Q80XQ2	4.10641	WT	6	1	Tbc1d5
P68369	4.43871	WT	6	1	Tuba1a
Q3UGY8	3.96474	WT	6	1	Arfgef3
Q1HFZ0	3.05331	WT	6	1	Nsun2
P10605	3.66358	WT	6	1	Ctsb
Q9JK42	4.45239	WT	6	1	Pdk2
P60904	5.43341	WT	6	1	Dnajc5
Q71M36	4.42223	WT	6	1	Cspg5
Q3UUG6	3.91187	WT	6	1	Tbc1d24
Q06890	4.16473	WT	6	1	Clu
Q6PDI6	3.60533	WT	6	1	Mindy2
P40336	4.12917	WT	6	1	Vps26a
Q06335	3.98288	WT	6	1	Aplp2
Q99MN1	4.28277	WT	6	1	Kars
Q61481	4.51752	WT	6	1	NA
Q61481	4.51752	WT	6	1	Pde1a
Q61768	3.60277	WT	6	1	Kif5b
Q9QXG4	4.17438	WT	6	1	Acss2
Q8BLY2	3.80074	WT	6	1	Tarsl2
P48542	4.71135	WT	6	1	Kcnj6
O88597	2.95811	WT	6	1	Becn1
Q8BFR5	5.50664	WT	6	1	Tufm
P53811	3.90997	WT	6	1	Pitpnb
B5TVM2	3.88709	WT	6	1	Ildr2
Q78IK4	3.99207	WT	6	1	Apool
Q80YD1	3.37861	WT	6	1	Supv3l1
Q61772	4.9678	WT	6	1	Epha7
P97450	3.38429	WT	6	1	Atp5j
P62715	4.38692	WT	6	1	Ppp2cb
Q99LE6	4.18586	WT	6	1	Abcf2
Q01063	3.41045	WT	6	1	Pde4d
P08226	4.72346	WT	6	1	Apoe
O08585	6.07106	WT	6	1	NA
P62242	4.47034	WT	6	1	Rps8
Q91WU5	3.03148	WT	6	1	As3mt
Q9DD18	4.25546	WT	6	1	Dtd1
P31938	5.07738	WT	6	1	Map2k1
Q8CHT1	4.10699	WT	6	1	Ngef
Q6ZPU9	4.37683	WT	6	1	Kif1bp
Q9DCS9	4.4313	WT	6	1	Ndufb10
P70302	4.05775	WT	6	1	Stim1
F6ZDS4	3.81666	WT	6	1	Tpr
P62911	4.92282	WT	6	1	Rpl32
P55264	4.23592	WT	6	1	Adk
Q8JZY2	3.4504	WT	6	1	Commd10
Q8JZN5	3.41577	WT	6	1	Acad9
Q9QYA2	4.26487	WT	6	1	Tomm40
P09528	4.3025	WT	6	1	Fth1
Q6NSR8	3.11996	WT	6	1	Npepl1
Q9ER00	3.96467	WT	6	1	Stx12
Q05816	4.94029	WT	6	1	Fabp5
P52825	3.79041	WT	6	1	Cpt2
Q80XG9	3.12427	WT	6	1	Lrrtm4
Q60634	4.73524	WT	6	1	Flot2
Q8CBY8	4.72035	WT	6	1	Dctn4
Q64511	3.62259	WT	6	1	Top2b
Q8CBH5	4.57266	WT	6	1	Mfsd6
Q8R2R9	4.60243	WT	6	1	Ap3m2
Q8R349	3.87117	WT	6	1	Cdc16
Q8BHL3	3.98451	WT	6	1	Tbc1d10b
Q3TPE9	3.81889	WT	6	1	Ankmy2
Q8R1B4	4.07502	WT	6	1	Eif3c
Q8VE11	2.7101	WT	6	1	Mtmr6
Q8VI75	3.68572	WT	6	1	Ipo4
P59999	5.48074	WT	6	1	Arpc4
P48758	5.72425	WT	6	1	Cbr1
O88643	4.18251	WT	6	1	NA
Q91VH2	2.46542	WT	6	1	Snx9
Q99J85	5.21558	WT	6	1	NA
P35279	4.3716	WT	6	1	Rab6a
Q9CPV4	3.81583	WT	6	1	Glod4
Q8JZW5	3.51074	WT	6	1	Sh2d5
Q80UP8	3.37438	WT	6	1	Slc20a2
P46664	4.26373	WT	6	1	Adss
Q8CCS6	3.86297	WT	6	1	Pabpn1
Q9D8Y0	4.54776	WT	6	1	NA
P61080	4.83576	WT	6	1	Ube2d1
Q91YE6	4.32643	WT	6	1	NA
Q99JW4	4.24011	WT	6	1	Lims1
Q04750	3.52213	WT	6	1	Top1
Q8BJY1	4.86376	WT	6	1	Psmd5
Q8BYM5	4.19232	WT	6	1	Nlgn3
Q9WVK4	3.96515	WT	6	1	Ehd1
Q07417	4.42082	WT	6	1	Acads
Q60967	4.00023	WT	6	1	Papss1
O08795	4.4147	WT	6	1	Prkcsh
Q60900	2.84538	WT	6	1	Elavl3
Q60973	3.33647	WT	6	1	Rbbp7
Q61029	3.34642	WT	6	1	Tmpo
P00493	4.27336	WT	6	1	Hprt
P40237	3.9997	WT	6	1	Cd82
P62900	5.54721	WT	6	1	Rpl31
Q9CU62	3.99041	WT	6	1	Smc1a
Q9CYT6	4.47105	WT	6	1	Cap2
Q8BXZ1	4.59135	WT	6	1	Tmx3
Q8R3P0	4.16462	WT	6	1	Aspa
Q60780	4.6521	WT	6	1	NA
Q8QZV4	3.86396	WT	6	1	Stk32c
Q91WJ8	4.1064	WT	6	1	NA
Q91WJ8	4.1064	WT	6	1	Fubp1
P62317	3.5121	WT	6	1	Snrpd2
P46978	4.14287	WT	6	1	Stt3a
Q80TK0	3.39166	WT	6	1	A830010M20Rik
Q8K2Q7	3.43879	WT	6	1	Brox
Q91V14	4.8047	WT	6	1	Slc12a5
Q80TL0	3.81706	WT	6	1	Ppm1e
Q9CQ48	3.48757	WT	6	1	Nudcd2
Q8VE70	4.66509	WT	6	1	Pdcd10
Q6ZQ82	4.11526	WT	6	1	Arhgap26
Q80TQ2	4.36103	WT	6	1	Cyld
Q921J2	5.78257	WT	6	1	Rheb
Q61191	3.31784	WT	6	1	Hcfc1
Q03141	3.52205	WT	6	1	Mark3
O70591	4.36919	WT	6	1	Pfdn2
Q8K394	4.52451	WT	6	1	Plcl2
P45952	4.29574	WT	6	1	Acadm
Q921W4	4.14915	WT	6	1	Cryzl1
Q9DB27	4.48754	WT	6	1	Mcts1
Q8C7R4	3.52037	WT	6	1	Uba6
P97952	3.78236	WT	6	1	Scn1b
Q9Z351	1.93413	WT	6	1	Kcnq2
Q8BK30	4.08421	WT	6	1	Ndufv3
Q8QZY1	3.95437	WT	6	1	Eif3l
Q8BYA0	3.86489	WT	6	1	Tbcd
Q9DCP2	4.78062	WT	6	1	Slc38a3
Q62277	6.35972	WT	6	1	Syp
Q9JIY5	2.72082	WT	6	1	Htra2
Q6PAK3	4.18869	WT	6	1	Prmt8
P17095	3.37159	WT	6	1	Hmga1
P17095	3.37159	WT	6	1	Hmga1b
Q8WTY4	3.65916	WT	6	1	Ciapin1
Q8C129	3.97514	WT	6	1	Lnpep
E9Q7G0	3.5452	WT	6	1	Numa1
P70205	4.21782	WT	6	1	Adcyap1r1
P30999	3.09218	WT	6	1	Ctnnd1
Q8K3J1	5.06522	WT	6	1	Ndufs8
Q921C1	3.86527	WT	6	1	Gjc3
A2AHG0	3.62702	WT	6	1	Lzts3
P84096	3.85139	WT	6	1	Rhog
Q6NVF0	3.57569	WT	6	1	Ocrl
P11031	4.59204	WT	6	1	Sub1
Q9CPR4	4.77138	WT	6	1	NA
Q91VC3	4.82547	WT	6	1	Eif4a3
O35143	6.60364	WT	6	1	Atpif1
Q62448	3.51356	WT	6	1	Eif4g2
P36916	4.67112	WT	6	1	Gnl1
Q99KV1	4.98625	WT	6	1	Dnajb11
Q9D1H7	1.80599	WT	6	1	Get4
O88851	4.24867	WT	6	1	Rbbp9
Q9CZ04	3.84679	WT	6	1	Cops7a
P17047	4.95472	WT	6	1	Lamp2
Q9D855	5.65026	WT	6	1	NA
P28741	2.96401	WT	6	1	Kif3a
P31750	3.06766	WT	6	1	Akt1
O35954	3.33971	WT	6	1	Pitpnm1
P70236	4.16766	WT	6	1	Map2k6
P35235	4.52964	WT	6	1	Ptpn11
Q99LI8	4.32821	WT	6	1	Hgs
Q923S9	3.54426	WT	6	1	Rab30
Q60902	4.07666	WT	6	1	Eps15l1
Q8BI84	3.0573	WT	6	1	Mia3
Q922B2	4.1343	WT	6	1	Dars
Q9CQQ8	5.17752	WT	6	1	Lsm7
Q5HZI2	1.49766	WT	6	1	C2cd4c
Q2EMV9	5.179	WT	6	1	Parp14
P53986	3.93298	WT	6	1	Slc16a1
Q9D8B6	5.18029	WT	6	1	Fam210b
B1AY13	3.60596	WT	6	1	Usp24
Q8BUK6	3.1615	WT	6	1	Hook3
P04925	5.41144	WT	6	1	Prnp
Q61301	4.08624	WT	6	1	Ctnna2
Q9CR95	6.03985	WT	6	1	Necap1
D3YXK2	3.35681	WT	6	1	Safb
P63011	5.51944	WT	6	1	Rab3a
P11798	5.73279	WT	6	1	Camk2a
Q9JHW2	3.91718	WT	6	1	Nit2
Q91WG5	3.62261	WT	6	1	Prkag2
Q6PHZ2	4.95991	WT	6	1	Camk2d
Q91VR2	5.59119	WT	6	1	Atp5c1
Q924M7	3.03444	WT	6	1	Mpi
P54227	4.49381	WT	6	1	Stmn1
Q9D2U9	6.16591	WT	6	1	H2bu2
Q64525	6.54031	WT	6	1	H2bc18
Q64674	3.08319	WT	6	1	Srm
Q62348	5.05417	WT	6	1	Tsn
Q60870	4.84612	WT	6	1	NA
Q8QZT2	3.93087	WT	6	1	Ccsap
P61022	5.02888	WT	6	1	Chp1
Q9CQF4	3.62184	WT	6	1	1700021F05Rik
Q8BGN8	4.58787	WT	6	1	Synpr
Q9CQI3	5.17984	WT	6	1	Gmfb
P70441	5.11121	WT	6	1	Slc9a3r1
Q6ZWY8	6.54705	WT	6	1	Tmsb10
Q9WUM4	4.66805	WT	6	1	Coro1c
Q8R1X6	4.06308	WT	6	1	Spg20
Q3TDD9	3.69014	WT	6	1	Ppp1r21
P05784	3.84964	WT	6	1	Krt18
Q9ESN9	3.81291	WT	6	1	Mapk8ip3
Q8BYI8	4.52702	WT	6	1	Fam234b
Q3UBX0	4.39635	WT	6	1	Tmem109
Q59J78	4.33621	WT	6	1	Ndufaf2
Q91VF2	4.61796	WT	6	1	Hnmt
Q8K0C9	3.77642	WT	6	1	Gmds
Q9JHS3	3.41119	WT	6	1	Lamtor2
Q91YJ2	3.89562	WT	6	1	Snx4
Q61036	4.18607	WT	6	1	Pak3
Q6P8I4	3.75625	WT	6	1	Pcnp
O70293	3.07692	WT	6	1	Grk6
Q6PDG5	3.70414	WT	6	1	Smarcc2
Q9CWX2	2.83878	WT	6	1	Ndufaf1
Q3TLH4	3.33542	WT	6	1	Prrc2c
Q9ERD7	4.83276	WT	6	1	Tubb3
Q9D6F9	5.09083	WT	6	1	Tubb4a
Q5XJY5	4.02972	WT	6	1	Arcn1
Q8BGB5	4.49166	WT	6	1	Limd2
Q9QYB1	4.1454	WT	6	1	Clic4
Q8K411	3.7884	WT	6	1	Pitrm1
Q9CZ13	4.63591	WT	6	1	Uqcrc1
Q6WVG3	4.53767	WT	6	1	Kctd12
Q5DTY9	4.44946	WT	6	1	Kctd16
Q8BWF0	4.65008	WT	6	1	Aldh5a1
P45376	5.22203	WT	6	1	Akr1b3
O08848	4.16475	WT	6	1	Ro60
P62196	3.89426	WT	6	1	Psmc5
Q8BH58	4.42351	WT	6	1	Tiprl
[truncated: 40,953 more rows]
