# Supplementary material for: Temporal Alterations in White Matter in An App Knock-In Mouse Model of Alzheimer’s Disease
Source: eNeuro. 2024 Feb 22;11(2):ENEURO.0496-23.2024. doi: 10.1523/ENEURO.0496-23.2024 (PMC10897532; doi:10.1523/ENEURO.0496-23.2024)
Supplement: Table 3-5 — Pairwise group comparisons of protein abundnace levels from LC-MS proteomics experiment. Download Table 3-5, XLSX file. [file eneuro-11-ENEURO.0496-23.2024-s015.xlsx]

## Sheet: Table_3-5
Protein	Label	log2FC	SE	DF	pvalue	adj.pvalue	Symbol	FC_direction
A0A1W2P872	APPKI1yr_vs_APPKI6mo	-0.0382799	0.130674	4.63537	0.782222	0.902769	Nova2	none
A2A432	APPKI1yr_vs_APPKI6mo	-0.0116682	0.150757	16.6354	0.939231	0.975885	Cul4b	none
A2A5R2	APPKI1yr_vs_APPKI6mo	0.351224	0.255769	16.6354	0.187915	0.817982	Arfgef2	none
A2A699	APPKI1yr_vs_APPKI6mo	-1.18377	0.383723	16.6354	0.00685052	0.279325	Fam171a2	down
A2A8U2	APPKI1yr_vs_APPKI6mo	0.0531884	0.159644	4.63538	0.753542	0.892076	Tmem201	none
A2A8Z1	APPKI1yr_vs_APPKI6mo	0.397397	0.241882	16.6354	0.119161	0.768798	Osbpl9	none
A2ADY9	APPKI1yr_vs_APPKI6mo	0.221896	0.118112	16.6354	0.0779259	0.713124	Ddi2	none
A2AG50	APPKI1yr_vs_APPKI6mo	0.0997132	0.593978	16.6354	0.868707	0.945694	Map7d2	none
A2AGT5	APPKI1yr_vs_APPKI6mo	0.0890145	0.309704	16.6354	0.777342	0.901694	Ckap5	none
A2AHC3	APPKI1yr_vs_APPKI6mo	0.198724	0.285469	16.6354	0.495958	0.850504	Camsap1	none
A2AHG0	APPKI1yr_vs_APPKI6mo	-0.103462	0.388886	16.6354	0.793472	0.909268	Lzts3	none
A2AJA9	APPKI1yr_vs_APPKI6mo	-0.726482	0.471115	16.6354	0.141869	0.792452	Ajm1	none
A2ALK8	APPKI1yr_vs_APPKI6mo	-0.968371	1.38463	16.6354	0.493982	0.850504	Ptpn3	none
A2ALS5	APPKI1yr_vs_APPKI6mo	0.00720609	0.134574	4.63537	0.959526	0.985238	Rap1gap	none
A2ALU4	APPKI1yr_vs_APPKI6mo	0.270447	0.253421	16.6354	0.301133	0.84485	Shroom2	none
A2AN08	APPKI1yr_vs_APPKI6mo	-0.193691	0.240081	16.6354	0.43118	0.84485	Ubr4	none
A2AP18	APPKI1yr_vs_APPKI6mo	-0.497137	0.512302	16.6354	0.345747	0.84485	Plch2	none
A2APV2	APPKI1yr_vs_APPKI6mo	-0.0970017	0.123971	4.63557	0.472001	0.845677	Fmnl2	none
A2APX8	APPKI1yr_vs_APPKI6mo	0.212603	0.248688	16.6354	0.40475	0.84485	Scn1a	none
A2APY7	APPKI1yr_vs_APPKI6mo	-0.188737	0.328346	16.6354	0.573111	0.858675	Ndufaf5	none
A2AQ25	APPKI1yr_vs_APPKI6mo	0.102748	0.13246	4.63537	0.475621	0.847312	Etl4	none
A2ASQ1	APPKI1yr_vs_APPKI6mo	0.317095	0.373279	16.6354	0.407671	0.84485	NA	none
A2ASQ1	APPKI1yr_vs_APPKI6mo	0.317095	0.373279	16.6354	0.407671	0.84485	Agrn	none
A2ASZ8	APPKI1yr_vs_APPKI6mo	0.190427	0.371769	16.6354	0.615231	0.859768	Slc25a25	none
A2AV25	APPKI1yr_vs_APPKI6mo	0.263104	0.595238	16.6354	0.664171	0.863556	Fibcd1	none
A2AWA9	APPKI1yr_vs_APPKI6mo	-0.0467459	0.180785	16.6354	0.799138	0.91267	Rabgap1	none
A2CG49	APPKI1yr_vs_APPKI6mo	-0.0749575	0.141787	16.6354	0.604021	0.859768	Kalrn	none
A2RSJ4	APPKI1yr_vs_APPKI6mo	-0.128836	0.464394	16.6354	0.78487	0.904423	Uhrf1bp1l	none
A3KGB4	APPKI1yr_vs_APPKI6mo	0.109968	0.143809	16.6354	0.455171	0.84485	Tbc1d8b	none
A3KMP2	APPKI1yr_vs_APPKI6mo	-0.371242	0.544932	16.6354	0.505079	0.854838	Ttc38	none
A6H5Z3	APPKI1yr_vs_APPKI6mo	-0.640536	0.196557	16.6354	0.0047295	0.228613	Exoc6b	down
A6H611	APPKI1yr_vs_APPKI6mo	0.0863073	0.16885	16.6354	0.615964	0.859768	Mipep	none
A6H630	APPKI1yr_vs_APPKI6mo	0.0645786	0.124293	16.6354	0.61021	0.859768	Armt1	none
A8Y5H7	APPKI1yr_vs_APPKI6mo	0.769934	0.837967	16.6354	0.371325	0.84485	Sec14l1	none
B0F2B4	APPKI1yr_vs_APPKI6mo	-0.126163	0.339142	16.6354	0.714584	0.880398	NA	none
B0V2N1	APPKI1yr_vs_APPKI6mo	0.284247	0.264303	16.6354	0.297521	0.84485	Ptprs	none
B1AR13	APPKI1yr_vs_APPKI6mo	-0.128621	0.202319	16.6354	0.5336	0.856596	Cisd3	none
B1AWN6	APPKI1yr_vs_APPKI6mo	0.174144	0.32837	16.6354	0.602891	0.859768	Scn2a	none
B1AXH1	APPKI1yr_vs_APPKI6mo	0.0406185	0.140305	16.6354	0.775774	0.90109	Nhsl2	none
B1AXV0	APPKI1yr_vs_APPKI6mo	-0.0869642	0.127986	4.63538	0.529267	0.856596	Frrs1l	none
B1AY13	APPKI1yr_vs_APPKI6mo	-0.292592	0.674859	16.6354	0.670177	0.864027	Usp24	none
B1AZP2	APPKI1yr_vs_APPKI6mo	-0.138401	0.371035	16.6354	0.713849	0.879843	Dlgap4	none
B2RQC6	APPKI1yr_vs_APPKI6mo	-0.255097	0.201503	16.6354	0.222965	0.84485	Cad	none
B2RSH2	APPKI1yr_vs_APPKI6mo	0.29754	0.62359	16.6354	0.63947	0.863556	Gnai1	none
B2RUJ5	APPKI1yr_vs_APPKI6mo	-1.49339	1.22627	16.6354	0.240281	0.84485	Apba1	none
B2RXS4	APPKI1yr_vs_APPKI6mo	0.26357	0.241151	16.6354	0.289984	0.84485	Plxnb2	none
B2RY56	APPKI1yr_vs_APPKI6mo	0.0434156	0.105437	16.6354	0.685765	0.868465	Rbm25	none
B5TVM2	APPKI1yr_vs_APPKI6mo	0.0345906	0.180566	16.6354	0.8504	0.935063	Ildr2	none
B7ZMP1	APPKI1yr_vs_APPKI6mo	-0.0618824	0.130878	16.6354	0.642482	0.863556	Xpnpep3	none
B9EJ86	APPKI1yr_vs_APPKI6mo	0.0988334	0.210636	16.6354	0.645008	0.863556	Osbpl8	none
B9EJA2	APPKI1yr_vs_APPKI6mo	-0.0214139	0.0988245	16.6354	0.831088	0.925521	Cttnbp2	none
B9EKR1	APPKI1yr_vs_APPKI6mo	-0.267263	0.165651	16.6354	0.125463	0.782393	Ptprz1	none
C0HKD9	APPKI1yr_vs_APPKI6mo	-0.69841	0.546452	16.6354	0.218767	0.84485	Mfap1a	none
C0HKD9	APPKI1yr_vs_APPKI6mo	-0.69841	0.546452	16.6354	0.218767	0.84485	Mfap1b	none
D3YVF0	APPKI1yr_vs_APPKI6mo	-0.00817188	0.134166	16.6354	0.952158	0.981141	Akap5	none
D3YWQ0	APPKI1yr_vs_APPKI6mo	0.0514269	0.126461	4.63543	0.702346	0.873707	Dgki	none
D3YXJ0	APPKI1yr_vs_APPKI6mo	-0.803016	0.47869	16.6354	0.112126	0.76106	Dgkh	none
D3YXK2	APPKI1yr_vs_APPKI6mo	-0.227522	0.115878	16.6354	0.0665319	0.698294	Safb	none
D3YZI9	APPKI1yr_vs_APPKI6mo	-0.348487	0.158092	16.6354	0.0418913	0.617474	Pgbd5	none
D3YZP9	APPKI1yr_vs_APPKI6mo	-0.115615	0.119945	16.6354	0.348902	0.84485	Ccdc6	none
D3YZU1	APPKI1yr_vs_APPKI6mo	-0.315298	0.429693	16.6354	0.473301	0.846443	Shank1	none
D3Z7P3	APPKI1yr_vs_APPKI6mo	-0.103037	0.205564	16.6354	0.62277	0.860661	Gls	none
E9PUL5	APPKI1yr_vs_APPKI6mo	0.408536	0.170446	16.6354	0.0285839	0.544189	Prrt2	none
E9PVA8	APPKI1yr_vs_APPKI6mo	0.125878	0.133917	4.63538	0.393587	0.84485	Gcn1	none
E9Q3L2	APPKI1yr_vs_APPKI6mo	-0.290111	0.34659	16.6354	0.414432	0.84485	Pi4ka	none
E9Q401	APPKI1yr_vs_APPKI6mo	-0.464188	0.122395	16.6354	0.00150359	0.139909	Ryr2	none
E9Q4N7	APPKI1yr_vs_APPKI6mo	-0.128722	0.295546	16.6354	0.66877	0.864027	Arid1b	none
E9Q5C9	APPKI1yr_vs_APPKI6mo	-0.149829	0.293048	16.6354	0.615875	0.859768	Nolc1	none
E9Q6P5	APPKI1yr_vs_APPKI6mo	-0.144213	0.122222	16.6354	0.254629	0.84485	Ttc7b	none
E9Q7G0	APPKI1yr_vs_APPKI6mo	-0.0248286	0.152455	16.6354	0.872592	0.946949	Numa1	none
E9Q7X7	APPKI1yr_vs_APPKI6mo	0.0553183	0.39895	16.6354	0.891384	0.956652	NA	none
E9Q7X7	APPKI1yr_vs_APPKI6mo	0.0553183	0.39895	16.6354	0.891384	0.956652	Nrxn2	none
E9Q8I9	APPKI1yr_vs_APPKI6mo	-0.516859	0.323033	16.6354	0.128412	0.783687	Fry	none
E9Q912	APPKI1yr_vs_APPKI6mo	-0.233633	0.442567	16.6354	0.604536	0.859768	Rap1gds1	none
F6SEU4	APPKI1yr_vs_APPKI6mo	0.159715	0.173178	16.6354	0.369577	0.84485	Syngap1	none
F6W8I0	APPKI1yr_vs_APPKI6mo	0.0622325	0.55899	16.6354	0.912687	0.964897	NA	none
F6W8I0	APPKI1yr_vs_APPKI6mo	0.0622325	0.55899	16.6354	0.912687	0.964897	Yjefn3	none
F6ZDS4	APPKI1yr_vs_APPKI6mo	0.112446	0.162903	16.6354	0.499548	0.85134	Tpr	none
F8VPU2	APPKI1yr_vs_APPKI6mo	-0.0649913	0.121021	16.6354	0.59836	0.859768	Farp1	none
G3X9J0	APPKI1yr_vs_APPKI6mo	0.26365	0.500407	16.6354	0.605238	0.859768	Sipa1l3	none
G3X9K3	APPKI1yr_vs_APPKI6mo	0.00700072	0.15698	16.6354	0.96496	0.986097	Arfgef1	none
G5E829	APPKI1yr_vs_APPKI6mo	-0.292014	0.155322	16.6354	0.0777302	0.713124	Atp2b1	none
G5E8K5	APPKI1yr_vs_APPKI6mo	-0.0520614	0.174036	16.6354	0.768537	0.896145	Ank3	none
G5E8V9	APPKI1yr_vs_APPKI6mo	-0.857694	0.20283	16.6354	0.00059069	0.0916062	Arfip1	down
O08529	APPKI1yr_vs_APPKI6mo	0.668518	0.660271	16.6354	0.325804	0.84485	Capn2	none
O08530	APPKI1yr_vs_APPKI6mo	-0.343061	0.153607	16.6354	0.0395694	0.608584	S1pr1	none
O08532	APPKI1yr_vs_APPKI6mo	0.175371	0.160494	16.6354	0.290098	0.84485	Cacna2d1	none
O08539	APPKI1yr_vs_APPKI6mo	0.0245173	0.12108	4.63539	0.848119	0.934521	Bin1	none
O08547	APPKI1yr_vs_APPKI6mo	-0.00456973	0.0919624	16.6354	0.96096	0.985877	Sec22b	none
O08553	APPKI1yr_vs_APPKI6mo	0.0645677	0.119155	16.6354	0.595086	0.859768	Dpysl2	none
O08576	APPKI1yr_vs_APPKI6mo	0.0232322	0.126234	16.6354	0.856207	0.939524	Rundc3a	none
O08579	APPKI1yr_vs_APPKI6mo	-0.22796	0.133329	16.6354	0.105896	0.752895	Emd	none
O08582	APPKI1yr_vs_APPKI6mo	-0.39577	0.39063	16.6354	0.325496	0.84485	Gtpbp1	none
O08585	APPKI1yr_vs_APPKI6mo	0.249986	0.386557	16.6354	0.526649	0.856596	NA	none
O08586	APPKI1yr_vs_APPKI6mo	0.09912	0.125657	16.6354	0.441317	0.84485	Pten	none
O08599	APPKI1yr_vs_APPKI6mo	-0.0862638	0.109582	16.6354	0.442232	0.84485	Stxbp1	none
O08638	APPKI1yr_vs_APPKI6mo	0.0812744	0.257362	16.6354	0.756083	0.892076	NA	none
O08663	APPKI1yr_vs_APPKI6mo	0.57043	0.247302	4.63538	0.0733172	0.704236	Metap2	none
O08688	APPKI1yr_vs_APPKI6mo	-0.0972225	0.211134	16.6354	0.651136	0.863556	Capn5	none
O08709	APPKI1yr_vs_APPKI6mo	0.457706	0.296831	16.6354	0.141887	0.792452	Prdx6	none
O08739	APPKI1yr_vs_APPKI6mo	-0.0205067	0.221853	16.6354	0.927457	0.970904	Ampd3	none
O08749	APPKI1yr_vs_APPKI6mo	0.00836037	0.112179	4.63537	0.943699	0.977581	Dld	none
O08756	APPKI1yr_vs_APPKI6mo	-0.13899	0.279849	16.6354	0.625926	0.860662	NA	none
O08759	APPKI1yr_vs_APPKI6mo	-0.13334	0.131408	4.63537	0.360248	0.84485	Ube3a	none
O08788	APPKI1yr_vs_APPKI6mo	0.154857	0.105663	16.6354	0.161411	0.798125	Dctn1	none
O08795	APPKI1yr_vs_APPKI6mo	-0.177661	0.421954	16.6354	0.679113	0.866824	Prkcsh	none
O08807	APPKI1yr_vs_APPKI6mo	0.211867	0.187593	16.6354	0.274754	0.84485	Prdx4	none
O08808	APPKI1yr_vs_APPKI6mo	-0.401614	0.256295	16.6354	0.135938	0.783687	Diaph1	none
O08810	APPKI1yr_vs_APPKI6mo	-0.18688	0.207243	16.6354	0.380062	0.84485	Eftud2	none
O08848	APPKI1yr_vs_APPKI6mo	-0.172623	0.18169	16.6354	0.355663	0.84485	Ro60	none
O08914	APPKI1yr_vs_APPKI6mo	-0.487098	0.301933	16.6354	0.125494	0.782393	Faah	none
O08915	APPKI1yr_vs_APPKI6mo	0.0946507	0.157822	16.6354	0.556767	0.858565	Aip	none
O08917	APPKI1yr_vs_APPKI6mo	0.123764	0.127732	16.6354	0.346457	0.84485	Flot1	none
O08919	APPKI1yr_vs_APPKI6mo	-0.763998	0.395774	16.6354	0.0707868	0.698294	Numbl	none
O08989	APPKI1yr_vs_APPKI6mo	-0.0400968	0.180065	16.6354	0.826496	0.924479	Mras	none
O08997	APPKI1yr_vs_APPKI6mo	-0.357583	0.130184	16.6354	0.0139598	0.380521	Atox1	none
O09061	APPKI1yr_vs_APPKI6mo	-0.0903715	0.192416	16.6354	0.644691	0.863556	Psmb1	none
O09111	APPKI1yr_vs_APPKI6mo	-0.0528515	0.126602	16.6354	0.68168	0.86792	Ndufb11	none
O09114	APPKI1yr_vs_APPKI6mo	0.289104	0.305977	16.6354	0.358256	0.84485	Ptgds	none
O09117	APPKI1yr_vs_APPKI6mo	0.983137	0.803377	16.6354	0.238095	0.84485	Sypl	none
O09126	APPKI1yr_vs_APPKI6mo	-0.305842	0.405409	16.6354	0.461154	0.84485	Sema4d	none
O09131	APPKI1yr_vs_APPKI6mo	-0.0137287	0.123011	16.6354	0.912471	0.964897	Gsto1	none
O09167	APPKI1yr_vs_APPKI6mo	0.23955	0.138848	16.6354	0.103007	0.745887	NA	none
O09167	APPKI1yr_vs_APPKI6mo	0.23955	0.138848	16.6354	0.103007	0.745887	Rpl21	none
O09172	APPKI1yr_vs_APPKI6mo	0.100261	0.117161	4.63537	0.434129	0.84485	Gclm	none
O35098	APPKI1yr_vs_APPKI6mo	-0.187735	0.166089	16.6354	0.274373	0.84485	NA	none
O35114	APPKI1yr_vs_APPKI6mo	0.0719284	0.609022	16.6354	0.907399	0.96234	Scarb2	none
O35129	APPKI1yr_vs_APPKI6mo	0.0972853	0.0901765	16.6354	0.296057	0.84485	Phb2	none
O35136	APPKI1yr_vs_APPKI6mo	0.306102	0.326348	16.6354	0.361683	0.84485	Ncam2	none
O35143	APPKI1yr_vs_APPKI6mo	0.0844489	0.164313	16.6354	0.614046	0.859768	Atpif1	none
O35215	APPKI1yr_vs_APPKI6mo	-0.196081	0.176944	16.6354	0.283561	0.84485	Ddt	none
O35226	APPKI1yr_vs_APPKI6mo	0.0932896	0.142962	16.6354	0.522965	0.856596	Psmd4	none
O35239	APPKI1yr_vs_APPKI6mo	-0.0278483	0.168349	16.6354	0.870607	0.946379	Ptpn9	none
O35250	APPKI1yr_vs_APPKI6mo	-0.61905	0.18411	16.6354	0.00378873	0.213788	Exoc7	down
O35286	APPKI1yr_vs_APPKI6mo	-0.20226	0.28598	16.6354	0.4892	0.850504	Dhx15	none
O35295	APPKI1yr_vs_APPKI6mo	0.0494649	0.114737	16.6354	0.67192	0.864027	Purb	none
O35316	APPKI1yr_vs_APPKI6mo	-0.171928	0.162004	4.63538	0.340708	0.84485	Slc6a6	none
O35343	APPKI1yr_vs_APPKI6mo	-0.0998596	0.172195	16.6354	0.569738	0.858675	Kpna4	none
O35344	APPKI1yr_vs_APPKI6mo	0.338504	0.232573	16.6354	0.16415	0.798125	Kpna3	none
O35345	APPKI1yr_vs_APPKI6mo	0.443678	0.279616	16.6354	0.131395	0.783687	Kpna6	none
O35350	APPKI1yr_vs_APPKI6mo	0.318372	0.202764	16.6354	0.135202	0.783687	Capn1	none
O35375	APPKI1yr_vs_APPKI6mo	-0.0705016	0.163424	4.63537	0.685495	0.868465	Nrp2	none
O35381	APPKI1yr_vs_APPKI6mo	0.303574	0.30404	16.6354	0.332355	0.84485	Anp32a	none
O35382	APPKI1yr_vs_APPKI6mo	-1.35379	1.49037	16.6354	0.376659	0.84485	Exoc4	none
O35405	APPKI1yr_vs_APPKI6mo	-0.348201	0.21984	16.6354	0.132044	0.783687	Pld3	none
O35409	APPKI1yr_vs_APPKI6mo	0.217301	0.279885	16.6354	0.448415	0.84485	Folh1	none
O35435	APPKI1yr_vs_APPKI6mo	0.00326249	0.15881	16.6354	0.983854	0.993194	Dhodh	none
O35449	APPKI1yr_vs_APPKI6mo	-0.315937	0.201078	16.6354	0.134958	0.783687	Prrt1	none
O35454	APPKI1yr_vs_APPKI6mo	-1.11216	0.566715	16.6354	0.0666564	0.698294	Clcn6	none
O35459	APPKI1yr_vs_APPKI6mo	0.0467415	0.105067	16.6354	0.662146	0.863556	Ech1	none
O35465	APPKI1yr_vs_APPKI6mo	-0.40569	0.464509	16.6354	0.394892	0.84485	Fkbp8	none
O35474	APPKI1yr_vs_APPKI6mo	0.358789	0.636515	16.6354	0.580494	0.859768	Edil3	none
O35495	APPKI1yr_vs_APPKI6mo	0.272254	0.245746	16.6354	0.28368	0.84485	Cdk14	none
O35526	APPKI1yr_vs_APPKI6mo	-0.155092	0.131738	4.63538	0.295974	0.84485	Stx1a	none
O35551	APPKI1yr_vs_APPKI6mo	0.185749	0.183329	16.6354	0.325476	0.84485	Rabep1	none
O35566	APPKI1yr_vs_APPKI6mo	0.265291	0.13976	16.6354	0.0751613	0.704236	Cd151	none
O35593	APPKI1yr_vs_APPKI6mo	-0.359283	0.589475	16.6354	0.55043	0.858565	Psmd14	none
O35598	APPKI1yr_vs_APPKI6mo	-0.18632	0.245791	16.6354	0.45903	0.84485	Adam10	none
O35607	APPKI1yr_vs_APPKI6mo	-0.298319	0.285814	16.6354	0.311531	0.84485	Bmpr2	none
O35609	APPKI1yr_vs_APPKI6mo	-0.436322	0.346144	16.6354	0.224876	0.84485	Scamp3	none
O35621	APPKI1yr_vs_APPKI6mo	-0.133388	0.442659	16.6354	0.766894	0.895633	Pmm1	none
O35633	APPKI1yr_vs_APPKI6mo	-0.21155	0.304237	16.6354	0.496438	0.850504	Slc32a1	none
O35639	APPKI1yr_vs_APPKI6mo	0.200713	0.17531	16.6354	0.268453	0.84485	Anxa3	none
O35643	APPKI1yr_vs_APPKI6mo	0.0203406	0.136926	4.63537	0.888151	0.954554	Ap1b1	none
O35678	APPKI1yr_vs_APPKI6mo	0.279772	0.207173	16.6354	0.194967	0.825559	Mgll	none
O35681	APPKI1yr_vs_APPKI6mo	-0.490373	0.79016	16.6354	0.543272	0.858565	Syt3	none
O35682	APPKI1yr_vs_APPKI6mo	0.704674	0.584452	16.6354	0.244804	0.84485	Myadm	none
O35684	APPKI1yr_vs_APPKI6mo	-0.0601049	0.156019	16.6354	0.70494	0.875471	Serpini1	none
O35685	APPKI1yr_vs_APPKI6mo	-0.324275	0.304118	16.6354	0.301529	0.84485	Nudc	none
O35691	APPKI1yr_vs_APPKI6mo	0.1664	0.156476	16.6354	0.302783	0.84485	Pnn	none
O35737	APPKI1yr_vs_APPKI6mo	-0.458408	0.163298	4.63537	0.0409991	0.615317	Hnrnph1	none
O35841	APPKI1yr_vs_APPKI6mo	0.0461347	0.170561	16.6354	0.790112	0.908214	Api5	none
O35857	APPKI1yr_vs_APPKI6mo	0.148984	0.163295	16.6354	0.374613	0.84485	Timm44	none
O35864	APPKI1yr_vs_APPKI6mo	0.0971334	0.137741	16.6354	0.49045	0.850504	Cops5	none
O35874	APPKI1yr_vs_APPKI6mo	0.374681	0.136836	16.6354	0.0142107	0.380521	Slc1a4	none
O35887	APPKI1yr_vs_APPKI6mo	-0.118491	0.193366	16.6354	0.548307	0.858565	Calu	none
O35900	APPKI1yr_vs_APPKI6mo	0.384221	0.783341	16.6354	0.630194	0.863109	Lsm2	none
O35927	APPKI1yr_vs_APPKI6mo	0.306317	0.38973	16.6354	0.442935	0.84485	Ctnnd2	none
O35954	APPKI1yr_vs_APPKI6mo	0.308739	0.28169	16.6354	0.288683	0.84485	Pitpnm1	none
O35963	APPKI1yr_vs_APPKI6mo	-0.0670232	0.131437	16.6354	0.6168	0.859768	Rab33b	none
O35969	APPKI1yr_vs_APPKI6mo	-0.120012	0.176957	16.6354	0.506973	0.855612	Gamt	none
O54692	APPKI1yr_vs_APPKI6mo	-0.319565	0.678362	16.6354	0.6437	0.863556	Zw10	none
O54724	APPKI1yr_vs_APPKI6mo	0.423717	0.220816	16.6354	0.0723257	0.704236	Cavin1	none
O54734	APPKI1yr_vs_APPKI6mo	0.0253012	0.119595	16.6354	0.835023	0.927471	Ddost	none
O54774	APPKI1yr_vs_APPKI6mo	-0.436992	0.20239	16.6354	0.0457518	0.635404	Ap3d1	none
O54781	APPKI1yr_vs_APPKI6mo	-0.394091	0.355175	16.6354	0.282968	0.84485	Srpk2	none
O54829	APPKI1yr_vs_APPKI6mo	-0.0596243	0.125067	4.63538	0.655167	0.863556	Rgs7	none
O54833	APPKI1yr_vs_APPKI6mo	-0.638998	0.427012	16.6354	0.153271	0.798125	Csnk2a2	none
O54865	APPKI1yr_vs_APPKI6mo	-0.0299853	0.121593	4.63537	0.81576	0.918409	Gucy1b1	none
O54901	APPKI1yr_vs_APPKI6mo	-0.701527	0.914713	16.6354	0.453867	0.84485	NA	none
O54916	APPKI1yr_vs_APPKI6mo	0.149748	0.220537	16.6354	0.506466	0.855612	Reps1	none
O54931	APPKI1yr_vs_APPKI6mo	-0.0585521	0.239288	16.6354	0.809687	0.91677	Pakap	none
O54946	APPKI1yr_vs_APPKI6mo	0.463256	0.229063	16.6354	0.0595174	0.696586	Dnajb6	none
O54962	APPKI1yr_vs_APPKI6mo	-0.0198108	0.162446	15.6354	0.90449	0.96234	Banf1	none
O54983	APPKI1yr_vs_APPKI6mo	-0.0902402	0.105834	16.6354	0.405956	0.84485	Crym	none
O54984	APPKI1yr_vs_APPKI6mo	-0.187297	0.219886	16.6354	0.406427	0.84485	Asna1	none
O54988	APPKI1yr_vs_APPKI6mo	-0.423705	0.229209	16.6354	0.0823773	0.717831	Slk	none
O54991	APPKI1yr_vs_APPKI6mo	0.155811	0.34776	16.6354	0.659904	0.863556	Cntnap1	none
O55003	APPKI1yr_vs_APPKI6mo	0.15116	0.249229	16.6354	0.552363	0.858565	Bnip3	none
O55013	APPKI1yr_vs_APPKI6mo	0.395052	0.22148	16.6354	0.092726	0.735561	Trappc3	none
O55017	APPKI1yr_vs_APPKI6mo	0.00590639	0.194779	16.6354	0.97617	0.990271	Cacna1b	none
O55022	APPKI1yr_vs_APPKI6mo	0.994301	0.606801	16.6354	0.120071	0.768815	Pgrmc1	none
O55023	APPKI1yr_vs_APPKI6mo	0.223795	0.303353	16.6354	0.470953	0.845623	NA	none
O55026	APPKI1yr_vs_APPKI6mo	0.0465167	0.297158	16.6354	0.877493	0.948324	Entpd2	none
O55029	APPKI1yr_vs_APPKI6mo	0.484305	0.185623	16.6354	0.0185612	0.439223	Copb2	none
O55033	APPKI1yr_vs_APPKI6mo	-0.116316	0.317762	16.6354	0.718943	0.880748	Nck2	none
O55042	APPKI1yr_vs_APPKI6mo	-0.352036	0.463035	16.6354	0.457728	0.84485	Snca	none
O55060	APPKI1yr_vs_APPKI6mo	-0.365772	0.216389	16.6354	0.109612	0.757939	Tpmt	none
O55091	APPKI1yr_vs_APPKI6mo	0.48206	0.253546	16.6354	0.0747323	0.704236	Impact	none
O55100	APPKI1yr_vs_APPKI6mo	-0.218276	0.134655	4.63538	0.170511	0.798125	Syngr1	none
O55106	APPKI1yr_vs_APPKI6mo	-0.163994	0.133811	16.6354	0.237432	0.84485	Strn	none
O55125	APPKI1yr_vs_APPKI6mo	-0.190576	0.107548	16.6354	0.0947058	0.736262	Nipsnap1	none
O55126	APPKI1yr_vs_APPKI6mo	-0.308291	0.12928	16.6354	0.029292	0.544189	NA	none
O55128	APPKI1yr_vs_APPKI6mo	0.11455	0.32419	16.6354	0.72827	0.884438	Sap18	none
O55131	APPKI1yr_vs_APPKI6mo	0.241446	0.201976	16.6354	0.248686	0.84485	Sept7	none
O55135	APPKI1yr_vs_APPKI6mo	-0.328148	0.363389	16.6354	0.379405	0.84485	Eif6	none
O55137	APPKI1yr_vs_APPKI6mo	0.102404	0.132092	4.63537	0.475858	0.847312	Acot1	none
O55142	APPKI1yr_vs_APPKI6mo	-0.0957779	0.116	16.6354	0.420673	0.84485	Rpl35a	none
O55143	APPKI1yr_vs_APPKI6mo	-0.251118	0.137148	16.6354	0.0850708	0.722907	Atp2a2	none
O55201	APPKI1yr_vs_APPKI6mo	0.204427	0.14192	16.6354	0.1683	0.798125	Supt5	none
O55222	APPKI1yr_vs_APPKI6mo	-0.154595	0.0990552	16.6354	0.137416	0.783687	Ilk	none
O55229	APPKI1yr_vs_APPKI6mo	-0.25879	0.122431	16.6354	0.0499586	0.663526	Chkb	none
O55234	APPKI1yr_vs_APPKI6mo	0.0936682	0.357094	16.6354	0.796306	0.910833	Psmb5	none
O70133	APPKI1yr_vs_APPKI6mo	0.0960165	0.144907	16.6354	0.516658	0.856506	Dhx9	none
O70152	APPKI1yr_vs_APPKI6mo	-0.0751939	0.285313	16.6354	0.795364	0.910351	Dpm1	none
O70161	APPKI1yr_vs_APPKI6mo	-0.310872	0.255881	16.6354	0.241365	0.84485	Pip5k1c	none
O70166	APPKI1yr_vs_APPKI6mo	-0.0390723	0.111547	16.6354	0.730528	0.884438	Stmn3	none
O70172	APPKI1yr_vs_APPKI6mo	-0.282679	0.115534	16.6354	0.0258504	0.51452	Pip4k2a	none
O70194	APPKI1yr_vs_APPKI6mo	0.0291118	0.117058	16.6354	0.806641	0.915959	Eif3d	none
O70228	APPKI1yr_vs_APPKI6mo	-0.348911	0.435328	16.6354	0.434148	0.84485	Atp9a	none
O70250	APPKI1yr_vs_APPKI6mo	-0.73396	1.04523	16.6354	0.492264	0.850504	Pgam2	none
O70251	APPKI1yr_vs_APPKI6mo	0.0866156	0.109145	16.6354	0.43861	0.84485	Eef1b2	none
O70252	APPKI1yr_vs_APPKI6mo	0.479772	0.239092	16.6354	0.0613241	0.696586	Hmox2	none
O70274	APPKI1yr_vs_APPKI6mo	-0.371356	0.112999	16.6354	0.0044586	0.220935	Ptp4a2	none
O70293	APPKI1yr_vs_APPKI6mo	0.292212	0.308118	16.6354	0.356512	0.84485	Grk6	none
O70305	APPKI1yr_vs_APPKI6mo	-0.195556	0.402681	16.6354	0.63356	0.863556	Atxn2	none
O70310	APPKI1yr_vs_APPKI6mo	-0.500665	0.828459	16.6354	0.553776	0.858565	Nmt1	none
O70311	APPKI1yr_vs_APPKI6mo	0.146825	0.151392	16.6354	0.34602	0.84485	Nmt2	none
O70318	APPKI1yr_vs_APPKI6mo	0.271408	0.107414	16.6354	0.0219712	0.476208	Epb41l2	none
O70325	APPKI1yr_vs_APPKI6mo	-0.187279	0.125349	16.6354	0.153885	0.798125	Gpx4	none
O70378	APPKI1yr_vs_APPKI6mo	-0.0535018	0.132401	4.63537	0.704109	0.874731	Emc8	none
O70435	APPKI1yr_vs_APPKI6mo	-0.0646265	0.105088	16.6354	0.546892	0.858565	Psma3	none
O70439	APPKI1yr_vs_APPKI6mo	0.109523	0.109402	16.6354	0.331118	0.84485	NA	none
O70443	APPKI1yr_vs_APPKI6mo	0.0507982	0.107106	16.6354	0.641465	0.863556	Gnaz	none
O70481	APPKI1yr_vs_APPKI6mo	0.261982	0.234495	16.6354	0.279778	0.84485	Ubr1	none
O70492	APPKI1yr_vs_APPKI6mo	-0.136413	0.165673	16.6354	0.421934	0.84485	NA	none
O70493	APPKI1yr_vs_APPKI6mo	0.423328	1.00893	16.6354	0.680161	0.867566	Snx12	none
O70503	APPKI1yr_vs_APPKI6mo	0.177958	0.110294	16.6354	0.125445	0.782393	Hsd17b12	none
O70566	APPKI1yr_vs_APPKI6mo	-2.35301	2.50074	12.6354	0.364385	0.84485	Diaph2	none
O70589	APPKI1yr_vs_APPKI6mo	-0.291102	0.262486	16.6354	0.283198	0.84485	Cask	none
O70591	APPKI1yr_vs_APPKI6mo	-0.00297646	0.131372	16.6354	0.982194	0.992784	Pfdn2	none
O88271	APPKI1yr_vs_APPKI6mo	-0.205701	0.436514	16.6354	0.643593	0.863556	Cfdp1	none
O88307	APPKI1yr_vs_APPKI6mo	-0.0574781	0.372855	16.6354	0.879341	0.949219	Sorl1	none
O88322	APPKI1yr_vs_APPKI6mo	-0.0378742	0.139033	16.6354	0.788659	0.907095	Nid2	none
O88342	APPKI1yr_vs_APPKI6mo	0.232399	0.135891	16.6354	0.105813	0.752895	Wdr1	none
O88343	APPKI1yr_vs_APPKI6mo	0.170729	0.134733	16.6354	0.222551	0.84485	Slc4a4	none
O88384	APPKI1yr_vs_APPKI6mo	0.036055	0.140023	5.19207	0.806694	0.915959	NA	none
O88441	APPKI1yr_vs_APPKI6mo	0.0607379	0.127185	16.6354	0.639181	0.863556	Mtx2	none
O88444	APPKI1yr_vs_APPKI6mo	-0.528803	0.297987	16.6354	0.0942672	0.735561	Adcy1	none
O88447	APPKI1yr_vs_APPKI6mo	-0.219805	0.268537	16.6354	0.424626	0.84485	NA	none
O88448	APPKI1yr_vs_APPKI6mo	0.177662	0.406085	16.6354	0.667375	0.864027	NA	none
O88455	APPKI1yr_vs_APPKI6mo	0.23602	0.249961	16.6354	0.358568	0.84485	Dhcr7	none
O88456	APPKI1yr_vs_APPKI6mo	0.345202	0.362824	16.6354	0.355006	0.84485	Capns1	none
O88485	APPKI1yr_vs_APPKI6mo	0.428735	0.482173	16.6354	0.386588	0.84485	Dync1i1	none
O88487	APPKI1yr_vs_APPKI6mo	0.504614	0.610689	16.6354	0.420326	0.84485	Dync1i2	none
O88492	APPKI1yr_vs_APPKI6mo	0.246269	0.230859	16.6354	0.301322	0.84485	Plin4	none
O88507	APPKI1yr_vs_APPKI6mo	0.340387	0.536832	16.6354	0.53466	0.856596	Cntfr	none
O88531	APPKI1yr_vs_APPKI6mo	-0.112019	0.170558	16.6354	0.520306	0.856514	Ppt1	none
O88532	APPKI1yr_vs_APPKI6mo	0.0629763	0.658477	16.6354	0.92495	0.970552	Zfr	none
O88533	APPKI1yr_vs_APPKI6mo	-0.731699	0.292725	16.6354	0.0232199	0.496691	Ddc	down
O88543	APPKI1yr_vs_APPKI6mo	0.215688	0.171954	16.6354	0.227059	0.84485	Cops3	none
O88544	APPKI1yr_vs_APPKI6mo	-0.211038	0.204301	16.6354	0.3164	0.84485	Cops4	none
O88545	APPKI1yr_vs_APPKI6mo	0.051199	0.146217	16.6354	0.730614	0.884438	Cops6	none
O88569	APPKI1yr_vs_APPKI6mo	-0.101271	0.0822348	16.6354	0.235269	0.84485	Hnrnpa2b1	none
O88587	APPKI1yr_vs_APPKI6mo	0.584134	0.990073	16.6354	0.563126	0.858565	Comt	none
O88597	APPKI1yr_vs_APPKI6mo	-0.368743	0.180263	16.6354	0.0569463	0.6812	Becn1	none
O88602	APPKI1yr_vs_APPKI6mo	-0.702755	0.645563	16.6354	0.291854	0.84485	Cacng2	none
O88630	APPKI1yr_vs_APPKI6mo	-0.320401	0.227734	15.6354	0.179022	0.807659	Gosr1	none
O88643	APPKI1yr_vs_APPKI6mo	-0.273174	0.130083	4.63537	0.0941322	0.735561	NA	none
O88653	APPKI1yr_vs_APPKI6mo	-0.235034	0.542358	16.6354	0.670323	0.864027	Lamtor3	none
O88685	APPKI1yr_vs_APPKI6mo	0.210449	0.265719	16.6354	0.439512	0.84485	Psmc3	none
O88696	APPKI1yr_vs_APPKI6mo	0.792991	0.755962	16.6354	0.309188	0.84485	Clpp	none
O88703	APPKI1yr_vs_APPKI6mo	0.784504	0.707679	16.6354	0.283391	0.84485	Hcn2	none
O88704	APPKI1yr_vs_APPKI6mo	-0.572352	0.491881	16.6354	0.261005	0.84485	Hcn1	none
O88712	APPKI1yr_vs_APPKI6mo	-0.216468	0.351017	16.6354	0.545789	0.858565	Ctbp1	none
O88735	APPKI1yr_vs_APPKI6mo	0.614869	1.10594	16.6354	0.585633	0.859768	Map7	none
O88737	APPKI1yr_vs_APPKI6mo	0.103134	0.101067	16.6354	0.322126	0.84485	Bsn	none
O88741	APPKI1yr_vs_APPKI6mo	-0.31794	0.337355	16.6354	0.359449	0.84485	Gdap1	none
O88745	APPKI1yr_vs_APPKI6mo	-0.184697	0.176395	16.6354	0.310047	0.84485	Scrg1	none
O88746	APPKI1yr_vs_APPKI6mo	-0.133189	0.238849	16.6354	0.584525	0.859768	Tom1	none
O88844	APPKI1yr_vs_APPKI6mo	-0.271604	0.160704	16.6354	0.109661	0.757939	Idh1	none
O88845	APPKI1yr_vs_APPKI6mo	0.116421	0.151959	4.63538	0.480765	0.848835	Akap10	none
O88848	APPKI1yr_vs_APPKI6mo	0.179265	0.113656	16.6354	0.13356	0.783687	Arl6	none
O88851	APPKI1yr_vs_APPKI6mo	-0.1025	0.258419	16.6354	0.696672	0.873256	Rbbp9	none
O88910	APPKI1yr_vs_APPKI6mo	-0.0695578	0.119734	16.6354	0.569071	0.858565	NA	none
O88935	APPKI1yr_vs_APPKI6mo	-0.496079	0.115319	16.6354	0.000505462	0.0895871	Syn1	none
O88951	APPKI1yr_vs_APPKI6mo	0.429726	0.227424	16.6354	0.0763775	0.70892	Lin7b	none
O88952	APPKI1yr_vs_APPKI6mo	0.144776	0.19275	16.6354	0.463082	0.84485	Lin7c	none
O88958	APPKI1yr_vs_APPKI6mo	0.322152	0.335417	16.6354	0.35058	0.84485	Gnpda1	none
O88983	APPKI1yr_vs_APPKI6mo	-0.0467245	0.133035	4.63537	0.740819	0.886981	Stx8	none
O88986	APPKI1yr_vs_APPKI6mo	-0.313847	0.6485	16.6354	0.634725	0.863556	Gcat	none
O88998	APPKI1yr_vs_APPKI6mo	0.473507	0.673949	16.6354	0.49203	0.850504	Olfm1	none
O89001	APPKI1yr_vs_APPKI6mo	0.365546	0.178867	16.6354	0.0571534	0.6812	Cpd	none
O89023	APPKI1yr_vs_APPKI6mo	0.336963	0.180288	16.6354	0.0793306	0.713359	Tpp1	none
O89051	APPKI1yr_vs_APPKI6mo	-0.00764791	0.162018	16.6354	0.962913	0.986063	Itm2b	none
O89053	APPKI1yr_vs_APPKI6mo	0.278682	0.329363	16.6354	0.409489	0.84485	Coro1a	none
O89079	APPKI1yr_vs_APPKI6mo	-0.0777137	0.141504	4.63537	0.60827	0.859768	Cope	none
O89112	APPKI1yr_vs_APPKI6mo	-0.153551	0.269525	16.6354	0.576488	0.859064	Lancl1	none
O89116	APPKI1yr_vs_APPKI6mo	0.156674	0.13123	16.6354	0.24927	0.84485	Vti1a	none
P00158	APPKI1yr_vs_APPKI6mo	-0.230731	0.139675	16.6354	0.117299	0.768798	CYTB	none
P00397	APPKI1yr_vs_APPKI6mo	-0.632958	0.590263	16.6354	0.298882	0.84485	COX1	none
P00405	APPKI1yr_vs_APPKI6mo	-0.181785	0.196109	16.6354	0.367202	0.84485	COX2	none
P00493	APPKI1yr_vs_APPKI6mo	0.0385598	0.159876	16.6354	0.812359	0.91677	Hprt	none
P00920	APPKI1yr_vs_APPKI6mo	-0.181554	0.200123	16.6354	0.377249	0.84485	Car2	none
P01029	APPKI1yr_vs_APPKI6mo	0.764302	0.193772	16.6354	0.00108532	0.115416	C4b	up
P01831	APPKI1yr_vs_APPKI6mo	0.384186	0.264621	16.6354	0.165146	0.798125	Thy1	none
P01942	APPKI1yr_vs_APPKI6mo	-1.75755	0.490843	16.6354	0.00237114	0.173046	NA	down
P02088	APPKI1yr_vs_APPKI6mo	-1.15571	0.271717	16.6354	0.000560388	0.0906853	Hbb-b1	down
P02088	APPKI1yr_vs_APPKI6mo	-1.15571	0.271717	16.6354	0.000560388	0.0906853	Hbb-bs	down
P02088	APPKI1yr_vs_APPKI6mo	-1.15571	0.271717	16.6354	0.000560388	0.0906853	Hbb-bt	down
P02463	APPKI1yr_vs_APPKI6mo	0.233993	0.30011	16.6354	0.446523	0.84485	Col4a1	none
P02468	APPKI1yr_vs_APPKI6mo	-0.11966	0.153807	16.6354	0.447499	0.84485	NA	none
P02535	APPKI1yr_vs_APPKI6mo	0.0665804	0.459189	16.6354	0.886457	0.953581	Krt10	none
P02798	APPKI1yr_vs_APPKI6mo	0.107934	0.151885	16.6354	0.487156	0.850504	Mt2	none
P02802	APPKI1yr_vs_APPKI6mo	0.368797	0.479153	16.6354	0.452278	0.84485	Mt1	none
P03888	APPKI1yr_vs_APPKI6mo	-0.0897346	0.143628	16.6354	0.540596	0.858565	ND1	none
P03893	APPKI1yr_vs_APPKI6mo	-0.14501	0.11343	16.6354	0.218655	0.84485	ND2	none
P03911	APPKI1yr_vs_APPKI6mo	-0.388091	0.226164	16.6354	0.10473	0.749625	ND4	none
P03921	APPKI1yr_vs_APPKI6mo	0.142821	0.178054	16.6354	0.433792	0.84485	ND5	none
P03930	APPKI1yr_vs_APPKI6mo	0.0274084	0.233045	16.6354	0.907785	0.96234	ATP8	none
P03995	APPKI1yr_vs_APPKI6mo	1.38968	0.109122	16.6354	5.30923e-10	1.9761e-06	Gfap	up
P04104	APPKI1yr_vs_APPKI6mo	0.595572	0.635734	16.6354	0.362251	0.84485	Krt1	none
P04370	APPKI1yr_vs_APPKI6mo	0.522184	0.191457	16.6354	0.0145324	0.383614	Mbp	none
P04627	APPKI1yr_vs_APPKI6mo	0.588026	0.464903	16.6354	0.223362	0.84485	Araf	none
P04925	APPKI1yr_vs_APPKI6mo	0.0580001	0.114617	16.6354	0.619474	0.859804	Prnp	none
P05063	APPKI1yr_vs_APPKI6mo	0.217708	0.15069	16.6354	0.167103	0.798125	Aldoc	none
P05064	APPKI1yr_vs_APPKI6mo	-0.109413	0.113985	16.6354	0.350858	0.84485	Aldoa	none
P05132	APPKI1yr_vs_APPKI6mo	-0.22723	0.267285	16.6354	0.407316	0.84485	Prkaca	none
P05201	APPKI1yr_vs_APPKI6mo	0.0711035	0.102214	16.6354	0.496261	0.850504	Got1	none
P05202	APPKI1yr_vs_APPKI6mo	-0.00992919	0.0906345	16.6354	0.914075	0.965861	Got2	none
P05480	APPKI1yr_vs_APPKI6mo	0.204301	0.246647	16.6354	0.419217	0.84485	Src	none
P05532	APPKI1yr_vs_APPKI6mo	0.230574	0.18576	16.6354	0.231731	0.84485	Kit	none
P05784	APPKI1yr_vs_APPKI6mo	-0.528316	0.169795	4.63538	0.0293466	0.544189	Krt18	none
P05977	APPKI1yr_vs_APPKI6mo	-0.0992277	0.608528	16.6354	0.872434	0.946949	Myl1	none
P06151	APPKI1yr_vs_APPKI6mo	-0.174867	0.202957	16.6354	0.401158	0.84485	Ldha	none
P06745	APPKI1yr_vs_APPKI6mo	0.170181	0.186667	16.6354	0.37496	0.84485	Gpi1	none
P06801	APPKI1yr_vs_APPKI6mo	-0.154485	0.125261	16.6354	0.234607	0.84485	Me1	none
P06837	APPKI1yr_vs_APPKI6mo	-0.151443	0.172493	16.6354	0.392466	0.84485	Gap43	none
P07309	APPKI1yr_vs_APPKI6mo	-0.304255	0.386495	16.6354	0.442227	0.84485	Ttr	none
P07356	APPKI1yr_vs_APPKI6mo	0.252502	0.174881	16.6354	0.167351	0.798125	Anxa2	none
P07724	APPKI1yr_vs_APPKI6mo	0.0118153	0.215585	16.6354	0.956946	0.984472	Alb	none
P07901	APPKI1yr_vs_APPKI6mo	0.191111	0.0814306	16.6354	0.0315929	0.553371	Hsp90aa1	none
P08003	APPKI1yr_vs_APPKI6mo	-0.202522	0.111458	16.6354	0.0872727	0.730288	Pdia4	none
P08030	APPKI1yr_vs_APPKI6mo	0.274246	0.321001	16.6354	0.40505	0.84485	Aprt	none
P08113	APPKI1yr_vs_APPKI6mo	0.319359	0.249853	16.6354	0.218731	0.84485	Hsp90b1	none
P08226	APPKI1yr_vs_APPKI6mo	0.538718	0.117198	16.6354	0.000270766	0.0644774	Apoe	none
P08228	APPKI1yr_vs_APPKI6mo	0.324912	0.377378	16.6354	0.401492	0.84485	Sod1	none
P08249	APPKI1yr_vs_APPKI6mo	-0.0196622	0.104683	16.6354	0.853285	0.937405	Mdh2	none
P08414	APPKI1yr_vs_APPKI6mo	-0.250472	0.395266	16.6354	0.534906	0.856596	NA	none
P08551	APPKI1yr_vs_APPKI6mo	0.345419	0.229911	16.6354	0.151738	0.797928	Nefl	none
P08553	APPKI1yr_vs_APPKI6mo	0.297115	0.305183	16.6354	0.344217	0.84485	Nefm	none
P08730	APPKI1yr_vs_APPKI6mo	-0.301822	0.407241	16.6354	0.468943	0.845208	Krt13	none
P08752	APPKI1yr_vs_APPKI6mo	-0.623808	1.17443	16.6354	0.60233	0.859768	Gnai2	none
P09055	APPKI1yr_vs_APPKI6mo	0.0552708	0.217136	16.6354	0.802195	0.914603	Itgb1	none
P09103	APPKI1yr_vs_APPKI6mo	0.341015	0.340005	16.6354	0.330242	0.84485	P4hb	none
P09242	APPKI1yr_vs_APPKI6mo	-0.0132168	0.451777	16.6354	0.977009	0.990313	Alpl	none
P09405	APPKI1yr_vs_APPKI6mo	0.0740947	0.0845484	16.6354	0.393314	0.84485	Ncl	none
P09411	APPKI1yr_vs_APPKI6mo	-0.0833331	0.169619	16.6354	0.629637	0.862852	Pgk1	none
P09470	APPKI1yr_vs_APPKI6mo	-0.130929	0.263794	16.6354	0.626155	0.860662	Ace	none
P09528	APPKI1yr_vs_APPKI6mo	0.413341	0.487931	16.6354	0.408945	0.84485	Fth1	none
P09671	APPKI1yr_vs_APPKI6mo	-0.142141	0.120725	16.6354	0.255607	0.84485	Sod2	none
P0C027	APPKI1yr_vs_APPKI6mo	-0.468634	0.398365	16.6354	0.255998	0.84485	Nudt11	none
P0C027	APPKI1yr_vs_APPKI6mo	-0.468634	0.398365	16.6354	0.255998	0.84485	Nudt10	none
P0C192	APPKI1yr_vs_APPKI6mo	-0.0861044	0.102647	16.6354	0.413453	0.84485	Lrrc4b	none
P0C7L0	APPKI1yr_vs_APPKI6mo	0.0921004	0.126352	16.6354	0.476189	0.847312	NA	none
P0DP27	APPKI1yr_vs_APPKI6mo	-0.472523	0.140493	16.6354	0.00378119	0.213788	Calm1	none
P0DP27	APPKI1yr_vs_APPKI6mo	-0.472523	0.140493	16.6354	0.00378119	0.213788	Calm2	none
P0DP27	APPKI1yr_vs_APPKI6mo	-0.472523	0.140493	16.6354	0.00378119	0.213788	Calm3	none
P10126	APPKI1yr_vs_APPKI6mo	0.136593	0.145628	16.6354	0.361685	0.84485	Eef1a1	none
P10493	APPKI1yr_vs_APPKI6mo	0.0907212	0.171741	16.6354	0.604306	0.859768	Nid1	none
P10518	APPKI1yr_vs_APPKI6mo	0.237265	0.219392	16.6354	0.294919	0.84485	Alad	none
P10605	APPKI1yr_vs_APPKI6mo	0.199139	0.136465	16.6354	0.163116	0.798125	Ctsb	none
P10630	APPKI1yr_vs_APPKI6mo	-0.131117	0.106744	16.6354	0.23642	0.84485	Eif4a2	none
P10637	APPKI1yr_vs_APPKI6mo	-0.0847215	0.12794	4.63539	0.539335	0.858565	Mapt	none
P10639	APPKI1yr_vs_APPKI6mo	0.0983999	0.0943295	16.6354	0.311801	0.84485	Txn1	none
P10649	APPKI1yr_vs_APPKI6mo	0.236297	0.113906	16.6354	0.0538809	0.679812	Gstm1	none
P10711	APPKI1yr_vs_APPKI6mo	-0.242353	0.231088	16.6354	0.309292	0.84485	Tcea1	none
P10833	APPKI1yr_vs_APPKI6mo	-0.481627	0.156131	16.6354	0.00685328	0.279325	Rras	none
P10852	APPKI1yr_vs_APPKI6mo	0.100982	0.325996	16.6354	0.760586	0.892352	Slc3a2	none
P10922	APPKI1yr_vs_APPKI6mo	-0.395278	0.306696	16.6354	0.215093	0.84485	H1f0	none
P11031	APPKI1yr_vs_APPKI6mo	0.000342283	0.0991525	16.6354	0.997287	0.999485	Sub1	none
P11103	APPKI1yr_vs_APPKI6mo	0.295372	0.525689	16.6354	0.581693	0.859768	NA	none
P11352	APPKI1yr_vs_APPKI6mo	0.798503	0.302652	16.6354	0.017475	0.422349	Gpx1	up
P11404	APPKI1yr_vs_APPKI6mo	-0.0261672	0.129901	16.6354	0.842797	0.931381	Fabp3	none
P11438	APPKI1yr_vs_APPKI6mo	0.137488	0.133442	16.6354	0.317606	0.84485	Lamp1	none
P11499	APPKI1yr_vs_APPKI6mo	0.132888	0.462413	16.6354	0.777371	0.901694	Hsp90ab1	none
P11531	APPKI1yr_vs_APPKI6mo	-0.607082	0.229857	16.6354	0.0173755	0.422349	Dmd	down
P11627	APPKI1yr_vs_APPKI6mo	-0.36743	0.186295	16.6354	0.0654357	0.698294	NA	none
P11679	APPKI1yr_vs_APPKI6mo	-0.0782337	0.305627	16.6354	0.801106	0.913796	Krt8	none
P11798	APPKI1yr_vs_APPKI6mo	0.0944349	0.214583	16.6354	0.66554	0.863717	Camk2a	none
P11881	APPKI1yr_vs_APPKI6mo	-0.229008	0.30252	16.6354	0.459637	0.84485	Itpr1	none
P11983	APPKI1yr_vs_APPKI6mo	0.327019	0.251355	16.6354	0.210983	0.84485	Tcp1	none
P12023	APPKI1yr_vs_APPKI6mo	0.0561342	0.1285	4.63537	0.681819	0.86792	App	none
P12367	APPKI1yr_vs_APPKI6mo	0.163084	0.328137	16.6354	0.625693	0.860662	NA	none
P12382	APPKI1yr_vs_APPKI6mo	-0.371688	0.680189	16.6354	0.592012	0.859768	Pfkl	none
P12657	APPKI1yr_vs_APPKI6mo	-0.236941	0.210004	16.6354	0.275215	0.84485	Chrm1	none
P12658	APPKI1yr_vs_APPKI6mo	-0.310209	0.276221	16.6354	0.277365	0.84485	Calb1	none
P12787	APPKI1yr_vs_APPKI6mo	0.409834	0.214306	16.6354	0.0732054	0.704236	Cox5a	none
P12815	APPKI1yr_vs_APPKI6mo	-0.07007	0.204557	16.6354	0.736231	0.886172	Pdcd6	none
P12849	APPKI1yr_vs_APPKI6mo	0.152599	0.175576	16.6354	0.39714	0.84485	Prkar1b	none
P12960	APPKI1yr_vs_APPKI6mo	0.0326875	0.192104	16.6354	0.86694	0.944599	Cntn1	none
P12970	APPKI1yr_vs_APPKI6mo	-0.31968	0.271779	16.6354	0.256055	0.84485	Rpl7a	none
P13020	APPKI1yr_vs_APPKI6mo	0.410226	0.452531	16.6354	0.377607	0.84485	Gsn	none
P13439	APPKI1yr_vs_APPKI6mo	-0.191692	0.381417	16.6354	0.621849	0.860661	Umps	none
P13595	APPKI1yr_vs_APPKI6mo	-0.100258	0.240958	16.6354	0.682669	0.86792	Ncam1	none
P13707	APPKI1yr_vs_APPKI6mo	-0.138237	0.13569	4.63538	0.358501	0.84485	Gpd1	none
P13808	APPKI1yr_vs_APPKI6mo	-0.0227792	0.350562	16.6354	0.948965	0.980301	Slc4a2	none
P14069	APPKI1yr_vs_APPKI6mo	1.3294	0.466316	16.6354	0.0112307	0.351551	S100a6	up
P14094	APPKI1yr_vs_APPKI6mo	-0.0986042	0.123685	16.6354	0.436556	0.84485	Atp1b1	none
P14106	APPKI1yr_vs_APPKI6mo	0.280189	0.1311	4.63537	0.0899567	0.735561	C1qb	none
P14115	APPKI1yr_vs_APPKI6mo	-0.0208907	0.119374	16.6354	0.863191	0.944107	Rpl27a	none
P14131	APPKI1yr_vs_APPKI6mo	-0.091187	0.115911	4.63537	0.469744	0.845449	Rps16	none
P14148	APPKI1yr_vs_APPKI6mo	-0.451771	0.57923	16.6354	0.446376	0.84485	Rpl7	none
P14152	APPKI1yr_vs_APPKI6mo	-0.0868162	0.129457	16.6354	0.511669	0.855684	Mdh1	none
P14206	APPKI1yr_vs_APPKI6mo	0.274377	0.633586	16.6354	0.670538	0.864027	Rpsa	none
P14211	APPKI1yr_vs_APPKI6mo	0.240977	0.283423	16.6354	0.407265	0.84485	Calr	none
P14231	APPKI1yr_vs_APPKI6mo	0.12786	0.340394	16.6354	0.711944	0.879182	Atp1b2	none
P14576	APPKI1yr_vs_APPKI6mo	-0.0692829	0.213795	16.6354	0.749929	0.89067	Srp54a	none
P14576	APPKI1yr_vs_APPKI6mo	-0.0692829	0.213795	16.6354	0.749929	0.89067	Srp54b	none
P14602	APPKI1yr_vs_APPKI6mo	0.0140783	0.226829	16.6354	0.95125	0.981141	Hspb1	none
P14685	APPKI1yr_vs_APPKI6mo	0.143982	0.172292	16.6354	0.415173	0.84485	Psmd3	none
P14733	APPKI1yr_vs_APPKI6mo	0.354785	0.127029	16.6354	0.012678	0.366424	Lmnb1	none
P14824	APPKI1yr_vs_APPKI6mo	0.329857	0.480333	16.6354	0.501717	0.852976	Anxa6	none
P14869	APPKI1yr_vs_APPKI6mo	-0.110006	0.0923541	16.6354	0.250322	0.84485	Rplp0	none
P14873	APPKI1yr_vs_APPKI6mo	-0.391428	0.263377	16.6354	0.155935	0.798125	Map1b	none
P15105	APPKI1yr_vs_APPKI6mo	0.156092	0.323365	16.6354	0.635592	0.863556	Glul	none
P15116	APPKI1yr_vs_APPKI6mo	0.222339	0.167026	16.6354	0.201092	0.833481	Cdh2	none
P15208	APPKI1yr_vs_APPKI6mo	0.268601	0.161571	16.6354	0.115151	0.768798	Insr	none
P15209	APPKI1yr_vs_APPKI6mo	-0.194751	0.168689	16.6354	0.264612	0.84485	Ntrk2	none
P15327	APPKI1yr_vs_APPKI6mo	0.128525	0.150711	16.6354	0.405886	0.84485	Bpgm	none
P15388	APPKI1yr_vs_APPKI6mo	-0.305016	0.157444	16.6354	0.0698784	0.698294	Kcnc1	none
P15508	APPKI1yr_vs_APPKI6mo	-0.0383589	0.113293	4.63538	0.749718	0.89067	NA	none
P15532	APPKI1yr_vs_APPKI6mo	-0.677032	0.849868	16.6354	0.436887	0.84485	Nme1	none
P15864	APPKI1yr_vs_APPKI6mo	-0.521168	0.595279	16.6354	0.393767	0.84485	H1f2	none
P16014	APPKI1yr_vs_APPKI6mo	0.319557	0.196091	16.6354	0.121966	0.773791	Chgb	none
P16045	APPKI1yr_vs_APPKI6mo	0.0724742	0.131162	4.7715	0.60545	0.859768	Lgals1	none
P16054	APPKI1yr_vs_APPKI6mo	-0.224389	0.4272	16.6354	0.606335	0.859768	Prkce	none
P16125	APPKI1yr_vs_APPKI6mo	-0.0417646	0.156277	16.6354	0.792564	0.909265	Ldhb	none
P16283	APPKI1yr_vs_APPKI6mo	0.286215	0.162632	16.6354	0.0967993	0.736262	Slc4a3	none
P16330	APPKI1yr_vs_APPKI6mo	0.346128	0.239869	16.6354	0.16759	0.798125	Cnp	none
P16332	APPKI1yr_vs_APPKI6mo	0.0253093	0.184282	16.6354	0.89241	0.956652	Mmut	none
P16388	APPKI1yr_vs_APPKI6mo	-0.0187672	0.0978143	16.6354	0.85017	0.935063	Kcna1	none
P16460	APPKI1yr_vs_APPKI6mo	0.0733256	0.120387	16.6354	0.550697	0.858565	Ass1	none
P16546	APPKI1yr_vs_APPKI6mo	-0.137837	0.135183	16.6354	0.322503	0.84485	NA	none
P16546	APPKI1yr_vs_APPKI6mo	-0.137837	0.135183	16.6354	0.322503	0.84485	Sptan1	none
P16675	APPKI1yr_vs_APPKI6mo	0.417413	0.677853	16.6354	0.546369	0.858565	Ctsa	none
P16858	APPKI1yr_vs_APPKI6mo	-0.0868843	0.167684	16.6354	0.61118	0.859768	Gapdh	none
P17047	APPKI1yr_vs_APPKI6mo	-0.00802781	0.162735	16.6354	0.961243	0.985877	Lamp2	none
P17095	APPKI1yr_vs_APPKI6mo	0.966019	0.590421	16.6354	0.120584	0.769837	Hmga1	none
P17095	APPKI1yr_vs_APPKI6mo	0.966019	0.590421	16.6354	0.120584	0.769837	Hmga1b	none
P17156	APPKI1yr_vs_APPKI6mo	0.0768708	0.153035	16.6354	0.622033	0.860661	Hspa2	none
P17182	APPKI1yr_vs_APPKI6mo	-0.0318975	0.0981962	16.6354	0.749356	0.89067	Eno1	none
P17182	APPKI1yr_vs_APPKI6mo	-0.0318975	0.0981962	16.6354	0.749356	0.89067	Eno1b	none
P17183	APPKI1yr_vs_APPKI6mo	0.0640852	0.117664	16.6354	0.593224	0.859768	Eno2	none
P17225	APPKI1yr_vs_APPKI6mo	0.808321	1.13462	16.6354	0.486079	0.850504	NA	none
P17225	APPKI1yr_vs_APPKI6mo	0.808321	1.13462	16.6354	0.486079	0.850504	Ptbp1	none
P17426	APPKI1yr_vs_APPKI6mo	0.142799	0.123689	16.6354	0.264613	0.84485	Ap2a1	none
P17427	APPKI1yr_vs_APPKI6mo	-0.135817	0.0950551	16.6354	0.171564	0.798125	Ap2a2	none
P17665	APPKI1yr_vs_APPKI6mo	-0.11274	0.170782	16.6354	0.5182	0.856506	Cox7c	none
P17710	APPKI1yr_vs_APPKI6mo	0.00335265	0.105784	16.6354	0.975094	0.989449	Hk1	none
P17742	APPKI1yr_vs_APPKI6mo	-0.10616	0.223126	16.6354	0.640415	0.863556	Ppia	none
P17751	APPKI1yr_vs_APPKI6mo	0.212479	0.120415	16.6354	0.0959909	0.736262	Tpi1	none
P17809	APPKI1yr_vs_APPKI6mo	-0.0498624	0.124059	16.6354	0.692856	0.873153	Slc2a1	none
P18052	APPKI1yr_vs_APPKI6mo	1.24549	0.274814	16.6354	0.000310223	0.0679206	Ptpra	up
P18242	APPKI1yr_vs_APPKI6mo	0.464072	0.215596	16.6354	0.0463473	0.637687	Ctsd	none
P18572	APPKI1yr_vs_APPKI6mo	0.0189006	0.0898556	16.6354	0.835953	0.928206	Bsg	none
P18760	APPKI1yr_vs_APPKI6mo	0.504462	0.367034	16.6354	0.187543	0.81737	Cfl1	none
P18872	APPKI1yr_vs_APPKI6mo	0.201154	0.459855	16.6354	0.667426	0.864027	Gnao1	none
P19096	APPKI1yr_vs_APPKI6mo	0.124309	0.11429	16.6354	0.292252	0.84485	Fasn	none
P19157	APPKI1yr_vs_APPKI6mo	-0.0896476	0.192918	16.6354	0.648176	0.863556	Gstp1	none
P19246	APPKI1yr_vs_APPKI6mo	0.328469	0.131931	16.6354	0.0236922	0.497299	Nefh	none
P19253	APPKI1yr_vs_APPKI6mo	-0.193966	0.243287	16.6354	0.436524	0.84485	Rpl13a	none
P19258	APPKI1yr_vs_APPKI6mo	-0.31946	0.28939	16.6354	0.285345	0.84485	Mpv17	none
P19324	APPKI1yr_vs_APPKI6mo	0.107574	0.56005	16.6354	0.850005	0.935063	Serpinh1	none
P19536	APPKI1yr_vs_APPKI6mo	-0.0646424	0.164426	16.6354	0.699208	0.873256	NA	none
P19783	APPKI1yr_vs_APPKI6mo	-0.320084	0.314342	16.6354	0.323134	0.84485	Cox4i1	none
P20029	APPKI1yr_vs_APPKI6mo	-0.132837	0.0977127	16.6354	0.192143	0.822021	Hspa5	none
P20060	APPKI1yr_vs_APPKI6mo	0.382998	0.139614	16.6354	0.0140613	0.380521	Hexb	none
P20108	APPKI1yr_vs_APPKI6mo	-0.686713	0.638729	16.6354	0.297666	0.84485	Prdx3	none
P20152	APPKI1yr_vs_APPKI6mo	0.614986	0.449468	16.6354	0.18943	0.818884	Vim	none
P20357	APPKI1yr_vs_APPKI6mo	0.137821	0.117678	16.6354	0.258034	0.84485	Map2	none
P20444	APPKI1yr_vs_APPKI6mo	0.0619359	0.143363	16.6354	0.671274	0.864027	Prkca	none
P20917	APPKI1yr_vs_APPKI6mo	-0.113647	0.337126	16.6354	0.740254	0.886981	Mag	none
P21107	APPKI1yr_vs_APPKI6mo	-0.21717	0.105807	16.6354	0.0561982	0.6812	Tpm3	none
P21126	APPKI1yr_vs_APPKI6mo	-0.0827643	0.181184	16.6354	0.653726	0.863556	Ubl4a	none
P21126	APPKI1yr_vs_APPKI6mo	-0.0827643	0.181184	16.6354	0.653726	0.863556	Gm44504	none
P21278	APPKI1yr_vs_APPKI6mo	0.20602	0.147896	16.6354	0.181956	0.813633	Gna11	none
P21279	APPKI1yr_vs_APPKI6mo	-0.0267114	0.111205	16.6354	0.81311	0.91677	Gnaq	none
P21300	APPKI1yr_vs_APPKI6mo	-0.00293989	0.180821	16.6354	0.987222	0.995243	Akr1b7	none
P21447	APPKI1yr_vs_APPKI6mo	0.177853	0.165664	16.6354	0.29834	0.84485	Abcb1a	none
P21460	APPKI1yr_vs_APPKI6mo	-0.863764	0.211571	16.6354	0.000806942	0.104843	Cst3	down
P21619	APPKI1yr_vs_APPKI6mo	-0.296298	0.120579	4.63537	0.0613124	0.696586	Lmnb2	none
P21836	APPKI1yr_vs_APPKI6mo	-0.102462	0.226759	16.6354	0.657208	0.863556	Ache	none
P21981	APPKI1yr_vs_APPKI6mo	-0.404697	0.158938	16.6354	0.021113	0.473389	Tgm2	none
P21995	APPKI1yr_vs_APPKI6mo	0.298591	0.202357	16.6354	0.158737	0.798125	Emb	none
P22315	APPKI1yr_vs_APPKI6mo	0.247928	0.494947	16.6354	0.622992	0.860661	NA	none
P22315	APPKI1yr_vs_APPKI6mo	0.247928	0.494947	16.6354	0.622992	0.860661	Fech	none
P22723	APPKI1yr_vs_APPKI6mo	-0.298745	0.251021	16.6354	0.250707	0.84485	Gabrg2	none
P22892	APPKI1yr_vs_APPKI6mo	0.0121163	0.157988	16.6354	0.939784	0.975885	Ap1g1	none
P22907	APPKI1yr_vs_APPKI6mo	1.14615	0.748188	16.6354	0.144343	0.793566	Hmbs	none
P23116	APPKI1yr_vs_APPKI6mo	0.0247866	0.102623	16.6354	0.812095	0.91677	Eif3a	none
P23198	APPKI1yr_vs_APPKI6mo	0.0932344	0.114843	16.6354	0.428349	0.84485	NA	none
P23242	APPKI1yr_vs_APPKI6mo	0.102345	0.145803	16.6354	0.492423	0.850504	Gja1	none
P23506	APPKI1yr_vs_APPKI6mo	0.125349	0.116607	4.63537	0.335129	0.84485	NA	none
P23506	APPKI1yr_vs_APPKI6mo	0.125349	0.116607	4.63537	0.335129	0.84485	Pcmt1	none
P23591	APPKI1yr_vs_APPKI6mo	-0.188404	0.218516	4.63786	0.430892	0.84485	Tsta3	none
P23818	APPKI1yr_vs_APPKI6mo	-0.441994	0.37209	16.6354	0.251569	0.84485	Gria1	none
P23819	APPKI1yr_vs_APPKI6mo	-0.534369	0.232849	16.6354	0.0350396	0.579634	Gria2	none
P23927	APPKI1yr_vs_APPKI6mo	0.688517	0.176302	16.6354	0.00118006	0.122006	Cryab	up
P24270	APPKI1yr_vs_APPKI6mo	-0.503403	0.490935	16.6354	0.319856	0.84485	Cat	none
P24288	APPKI1yr_vs_APPKI6mo	-0.321508	0.143721	16.6354	0.0392858	0.606729	Bcat1	none
P24369	APPKI1yr_vs_APPKI6mo	-0.0970482	0.213299	16.6354	0.655	0.863556	Ppib	none
P24452	APPKI1yr_vs_APPKI6mo	-0.31388	0.125439	16.6354	0.0230957	0.496691	NA	none
P24472	APPKI1yr_vs_APPKI6mo	0.432136	0.71353	16.6354	0.552934	0.858565	Gsta4	none
P24527	APPKI1yr_vs_APPKI6mo	-0.109858	0.140374	16.6354	0.444854	0.84485	Lta4h	none
P24547	APPKI1yr_vs_APPKI6mo	0.761729	0.324731	16.6354	0.0316682	0.553371	Impdh2	up
P24549	APPKI1yr_vs_APPKI6mo	0.035626	0.118411	16.6354	0.767244	0.895676	Aldh1a1	none
P24638	APPKI1yr_vs_APPKI6mo	0.0280118	0.191312	16.6354	0.88535	0.952899	Acp2	none
P24668	APPKI1yr_vs_APPKI6mo	-0.284831	0.198487	16.6354	0.169819	0.798125	M6pr	none
P25444	APPKI1yr_vs_APPKI6mo	0.0956713	0.114921	4.63537	0.445885	0.84485	Rps2	none
P25976	APPKI1yr_vs_APPKI6mo	-0.613507	1.16932	16.6354	0.606735	0.859768	NA	none
P26039	APPKI1yr_vs_APPKI6mo	0.201585	0.128433	16.6354	0.13534	0.783687	Tln1	none
P26040	APPKI1yr_vs_APPKI6mo	-0.021465	0.110817	16.6354	0.848759	0.934916	Ezr	none
P26041	APPKI1yr_vs_APPKI6mo	0.0628765	0.106776	16.6354	0.563864	0.858565	Msn	none
P26043	APPKI1yr_vs_APPKI6mo	0.417553	0.324443	16.6354	0.215721	0.84485	Rdx	none
P26048	APPKI1yr_vs_APPKI6mo	-0.626576	0.200247	16.6354	0.00623798	0.269974	Gabra2	down
P26049	APPKI1yr_vs_APPKI6mo	0.833634	0.560865	16.6354	0.155897	0.798125	Gabra3	none
P26231	APPKI1yr_vs_APPKI6mo	-0.114781	0.231906	16.6354	0.627113	0.860662	Ctnna1	none
P26350	APPKI1yr_vs_APPKI6mo	0.302685	0.531868	16.6354	0.576894	0.859064	Ptma	none
P26369	APPKI1yr_vs_APPKI6mo	-0.644415	0.782919	16.6354	0.422098	0.84485	U2af2	none
P26443	APPKI1yr_vs_APPKI6mo	0.477051	0.117469	16.6354	0.000845052	0.104843	Glud1	none
P26450	APPKI1yr_vs_APPKI6mo	-0.512707	0.152662	16.6354	0.00382097	0.213788	Pik3r1	none
P26638	APPKI1yr_vs_APPKI6mo	-0.249308	0.299945	16.6354	0.417644	0.84485	Sars	none
P26645	APPKI1yr_vs_APPKI6mo	-0.444251	0.839472	16.6354	0.603655	0.859768	Marcks	none
P26883	APPKI1yr_vs_APPKI6mo	0.80121	0.338778	16.6354	0.0304707	0.548958	Fkbp1a	up
P27546	APPKI1yr_vs_APPKI6mo	0.115399	0.137772	16.6354	0.414123	0.84485	Map4	none
P27600	APPKI1yr_vs_APPKI6mo	-0.267602	0.257791	16.6354	0.314097	0.84485	Gna12	none
P27601	APPKI1yr_vs_APPKI6mo	-0.199342	0.286598	16.6354	0.496316	0.850504	Gna13	none
P27612	APPKI1yr_vs_APPKI6mo	0.199975	0.159852	16.6354	0.228245	0.84485	Plaa	none
P27659	APPKI1yr_vs_APPKI6mo	-0.341966	0.555699	16.6354	0.546632	0.858565	Rpl3	none
P27661	APPKI1yr_vs_APPKI6mo	0.0951735	0.162507	16.6354	0.565966	0.858565	H2afx	none
P27671	APPKI1yr_vs_APPKI6mo	-0.560616	0.219807	16.6354	0.0209313	0.472159	Rasgrf1	none
P27773	APPKI1yr_vs_APPKI6mo	0.149792	0.0856763	16.6354	0.0988311	0.736973	Pdia3	none
P28028	APPKI1yr_vs_APPKI6mo	-0.185208	0.121138	16.6354	0.145078	0.796433	Braf	none
P28184	APPKI1yr_vs_APPKI6mo	0.386502	0.680828	16.6354	0.577825	0.859064	Mt3	none
P28271	APPKI1yr_vs_APPKI6mo	-0.0496012	0.165441	16.6354	0.768034	0.89612	Aco1	none
P28352	APPKI1yr_vs_APPKI6mo	0.137037	0.261527	16.6354	0.607199	0.859768	Apex1	none
P28474	APPKI1yr_vs_APPKI6mo	0.460759	0.563485	16.6354	0.425089	0.84485	Adh5	none
P28571	APPKI1yr_vs_APPKI6mo	0.125126	0.260922	16.6354	0.63779	0.863556	Slc6a9	none
P28650	APPKI1yr_vs_APPKI6mo	0.397608	0.198911	16.6354	0.0622276	0.696656	Adssl1	none
P28652	APPKI1yr_vs_APPKI6mo	0.181375	0.10807	16.6354	0.111972	0.76106	Camk2b	none
P28656	APPKI1yr_vs_APPKI6mo	0.445697	0.502224	16.6354	0.387489	0.84485	Nap1l1	none
P28658	APPKI1yr_vs_APPKI6mo	-0.04588	0.144811	16.6354	0.755316	0.892076	Atxn10	none
P28659	APPKI1yr_vs_APPKI6mo	0.203295	0.199693	16.6354	0.323238	0.84485	Celf1	none
P28660	APPKI1yr_vs_APPKI6mo	0.186585	0.14597	16.6354	0.218713	0.84485	Nckap1	none
P28661	APPKI1yr_vs_APPKI6mo	0.0232017	0.130585	16.6354	0.861124	0.9424	Sept4	none
P28663	APPKI1yr_vs_APPKI6mo	0.0726743	0.215307	16.6354	0.739934	0.886981	Napb	none
P28667	APPKI1yr_vs_APPKI6mo	-0.106632	0.180879	16.6354	0.563433	0.858565	Marcksl1	none
P28738	APPKI1yr_vs_APPKI6mo	0.220822	0.115998	16.6354	0.0744004	0.704236	Kif5c	none
P28740	APPKI1yr_vs_APPKI6mo	0.0871746	0.138857	16.6354	0.538658	0.858565	Kif2a	none
P28741	APPKI1yr_vs_APPKI6mo	0.664793	1.0794	16.6354	0.5463	0.858565	Kif3a	none
P28867	APPKI1yr_vs_APPKI6mo	-0.178232	0.159441	4.63538	0.318191	0.84485	Prkcd	none
P29341	APPKI1yr_vs_APPKI6mo	0.107899	0.0931116	16.6354	0.262896	0.84485	Pabpc1	none
P29387	APPKI1yr_vs_APPKI6mo	-0.316751	0.691865	16.6354	0.653003	0.863556	Gnb4	none
P29391	APPKI1yr_vs_APPKI6mo	-0.149086	0.165948	16.6354	0.381798	0.84485	NA	none
P29416	APPKI1yr_vs_APPKI6mo	0.497197	0.44031	16.6354	0.274836	0.84485	Hexa	none
P29533	APPKI1yr_vs_APPKI6mo	-0.0950366	0.177684	16.6354	0.599822	0.859768	NA	none
P29758	APPKI1yr_vs_APPKI6mo	0.0345572	0.143929	4.63537	0.820506	0.920966	Oat	none
P30275	APPKI1yr_vs_APPKI6mo	0.191587	0.596801	16.6354	0.752191	0.891845	Ckmt1	none
P30416	APPKI1yr_vs_APPKI6mo	0.564269	0.332627	16.6354	0.108441	0.754423	Fkbp4	none
P30677	APPKI1yr_vs_APPKI6mo	0.033549	0.130505	16.6354	0.800278	0.913411	Gna14	none
P30999	APPKI1yr_vs_APPKI6mo	-0.184708	0.1383	16.6354	0.19968	0.832142	Ctnnd1	none
P31230	APPKI1yr_vs_APPKI6mo	0.513462	1.00342	16.6354	0.615579	0.859768	NA	none
P31230	APPKI1yr_vs_APPKI6mo	0.513462	1.00342	16.6354	0.615579	0.859768	Aimp1	none
P31324	APPKI1yr_vs_APPKI6mo	-0.147797	0.267405	16.6354	0.587815	0.859768	Prkar2b	none
P31648	APPKI1yr_vs_APPKI6mo	0.0338113	0.200836	16.6354	0.868336	0.945566	Slc6a1	none
P31650	APPKI1yr_vs_APPKI6mo	0.454498	0.16501	16.6354	0.0137402	0.380521	Slc6a11	none
P31750	APPKI1yr_vs_APPKI6mo	-0.541179	0.441822	16.6354	0.237682	0.84485	Akt1	none
P31938	APPKI1yr_vs_APPKI6mo	-0.387103	0.394677	16.6354	0.340737	0.84485	Map2k1	none
P32020	APPKI1yr_vs_APPKI6mo	0.235366	0.150121	16.6354	0.135743	0.783687	Scp2	none
P32037	APPKI1yr_vs_APPKI6mo	0.086865	0.200872	16.6354	0.670975	0.864027	Slc2a3	none
P32067	APPKI1yr_vs_APPKI6mo	-0.200171	0.144057	16.6354	0.182992	0.81574	Ssb	none
P32848	APPKI1yr_vs_APPKI6mo	0.320957	0.39493	16.6354	0.427872	0.84485	Pvalb	none
P32883	APPKI1yr_vs_APPKI6mo	0.218004	0.16549	16.6354	0.205586	0.840871	Kras	none
P32921	APPKI1yr_vs_APPKI6mo	-0.226946	0.0921179	16.6354	0.0249789	0.505598	Wars	none
P33173	APPKI1yr_vs_APPKI6mo	-0.156552	0.128749	16.6354	0.240978	0.84485	NA	none
P33175	APPKI1yr_vs_APPKI6mo	-0.118415	0.134812	16.6354	0.392253	0.84485	Kif5a	none
P34022	APPKI1yr_vs_APPKI6mo	-0.345908	0.494336	16.6354	0.493757	0.850504	Ranbp1	none
P34152	APPKI1yr_vs_APPKI6mo	0.306696	0.354173	16.6354	0.398834	0.84485	Ptk2	none
P34884	APPKI1yr_vs_APPKI6mo	0.487913	0.843751	16.6354	0.57083	0.858675	Mif	none
P34914	APPKI1yr_vs_APPKI6mo	0.0934917	0.1379	16.6354	0.507114	0.855612	Ephx2	none
P35235	APPKI1yr_vs_APPKI6mo	-0.0979162	0.100094	16.6354	0.341967	0.84485	Ptpn11	none
P35276	APPKI1yr_vs_APPKI6mo	-0.2427	0.145872	16.6354	0.114876	0.768798	Rab3d	none
P35278	APPKI1yr_vs_APPKI6mo	0.0726706	0.291613	16.6354	0.806255	0.915959	Rab5c	none
P35279	APPKI1yr_vs_APPKI6mo	0.168417	0.133527	4.63537	0.266953	0.84485	Rab6a	none
P35282	APPKI1yr_vs_APPKI6mo	0.436508	0.27954	16.6354	0.137222	0.783687	Rab21	none
P35283	APPKI1yr_vs_APPKI6mo	-0.0529581	0.156832	16.6354	0.739832	0.886981	Rab12	none
P35285	APPKI1yr_vs_APPKI6mo	0.489383	0.62964	16.6354	0.447929	0.84485	Rab22a	none
P35288	APPKI1yr_vs_APPKI6mo	-0.0765505	0.123513	4.63537	0.564588	0.858565	NA	none
P35290	APPKI1yr_vs_APPKI6mo	-0.203343	0.130601	16.6354	0.138296	0.783687	Rab24	none
P35293	APPKI1yr_vs_APPKI6mo	0.0666339	0.105335	16.6354	0.5356	0.856596	Rab18	none
P35436	APPKI1yr_vs_APPKI6mo	-0.437332	0.37786	16.6354	0.263462	0.84485	Grin2a	none
P35438	APPKI1yr_vs_APPKI6mo	-0.000612506	0.155455	16.6354	0.996903	0.999485	Grin1	none
P35486	APPKI1yr_vs_APPKI6mo	-0.0327467	0.107183	16.6354	0.76376	0.893674	Pdha1	none
P35505	APPKI1yr_vs_APPKI6mo	0.361099	0.332272	16.6354	0.292641	0.84485	Fah	none
P35550	APPKI1yr_vs_APPKI6mo	-0.360932	0.619205	16.6354	0.567782	0.858565	Fbl	none
P35564	APPKI1yr_vs_APPKI6mo	0.151757	0.143897	16.6354	0.306677	0.84485	Canx	none
P35585	APPKI1yr_vs_APPKI6mo	-0.309389	0.367614	16.6354	0.41194	0.84485	Ap1m1	none
P35700	APPKI1yr_vs_APPKI6mo	0.0283988	0.130387	16.6354	0.830231	0.925463	Prdx1	none
P35762	APPKI1yr_vs_APPKI6mo	-0.50409	0.202847	16.6354	0.0239163	0.497299	Cd81	none
P35802	APPKI1yr_vs_APPKI6mo	-0.493593	0.557192	16.6354	0.38832	0.84485	Gpm6a	none
P35803	APPKI1yr_vs_APPKI6mo	-0.544986	0.383205	16.6354	0.173454	0.800987	Gpm6b	none
P35922	APPKI1yr_vs_APPKI6mo	0.263886	0.334546	16.6354	0.441334	0.84485	NA	none
P35979	APPKI1yr_vs_APPKI6mo	-0.0589941	0.0847746	16.6354	0.496104	0.850504	Rpl12	none
P35980	APPKI1yr_vs_APPKI6mo	-0.437782	0.954981	16.6354	0.652583	0.863556	Rpl18	none
P36536	APPKI1yr_vs_APPKI6mo	0.396681	0.346237	16.6354	0.268137	0.84485	NA	none
P36916	APPKI1yr_vs_APPKI6mo	-0.0338409	0.167803	16.6354	0.84262	0.931381	Gnl1	none
P36993	APPKI1yr_vs_APPKI6mo	0.423882	0.50783	16.6354	0.415717	0.84485	Ppm1b	none
P37040	APPKI1yr_vs_APPKI6mo	0.382701	0.295644	16.6354	0.213186	0.84485	Por	none
P37804	APPKI1yr_vs_APPKI6mo	0.0438388	0.200246	16.6354	0.829372	0.925059	Tagln	none
P38060	APPKI1yr_vs_APPKI6mo	0.185583	0.145908	16.6354	0.220896	0.84485	Hmgcl	none
P38647	APPKI1yr_vs_APPKI6mo	0.0129571	0.115291	4.63538	0.91522	0.965861	Hspa9	none
P39053	APPKI1yr_vs_APPKI6mo	-0.317732	0.466607	16.6354	0.505277	0.854838	Dnm1	none
P39054	APPKI1yr_vs_APPKI6mo	-0.504069	0.532583	16.6354	0.35746	0.84485	Dnm2	none
P39447	APPKI1yr_vs_APPKI6mo	0.148658	0.126741	16.6354	0.257348	0.84485	Tjp1	none
P39688	APPKI1yr_vs_APPKI6mo	-0.201228	0.125777	4.63537	0.17508	0.803004	Fyn	none
P40124	APPKI1yr_vs_APPKI6mo	-0.0855936	0.0987442	16.6354	0.398371	0.84485	Cap1	none
P40142	APPKI1yr_vs_APPKI6mo	0.19305	0.0995639	16.6354	0.0696625	0.698294	Tkt	none
P40237	APPKI1yr_vs_APPKI6mo	-0.647449	0.466588	16.6354	0.183559	0.81574	Cd82	none
P40336	APPKI1yr_vs_APPKI6mo	-0.0366646	0.165617	16.6354	0.82749	0.924479	Vps26a	none
P40630	APPKI1yr_vs_APPKI6mo	-0.192863	0.20031	16.6354	0.349425	0.84485	Tfam	none
P41105	APPKI1yr_vs_APPKI6mo	-0.169382	0.140888	16.6354	0.246102	0.84485	Rpl28	none
P41216	APPKI1yr_vs_APPKI6mo	-0.0673229	0.0958324	16.6354	0.492078	0.850504	Acsl1	none
P41242	APPKI1yr_vs_APPKI6mo	-0.177298	0.341503	16.6354	0.610482	0.859768	Matk	none
P42125	APPKI1yr_vs_APPKI6mo	0.0125438	0.0960134	16.6354	0.897622	0.959215	Eci1	none
P42208	APPKI1yr_vs_APPKI6mo	-0.392438	0.273335	16.6354	0.169613	0.798125	Sept2	none
P42227	APPKI1yr_vs_APPKI6mo	0.246008	0.208062	16.6354	0.25368	0.84485	Stat3	none
P42567	APPKI1yr_vs_APPKI6mo	0.200007	0.285054	16.6354	0.492601	0.850504	Eps15	none
P42669	APPKI1yr_vs_APPKI6mo	-0.0298231	0.120664	16.6354	0.80781	0.916668	Pura	none
P42859	APPKI1yr_vs_APPKI6mo	-0.175805	0.221811	16.6354	0.439175	0.84485	NA	none
P42932	APPKI1yr_vs_APPKI6mo	-0.0224124	0.125075	16.6354	0.859952	0.941621	Cct8	none
P43006	APPKI1yr_vs_APPKI6mo	-0.146688	0.163197	16.6354	0.381563	0.84485	Slc1a2	none
P43274	APPKI1yr_vs_APPKI6mo	-0.129767	0.0957469	16.6354	0.193437	0.824134	H1f4	none
P43275	APPKI1yr_vs_APPKI6mo	-0.52674	0.660359	16.6354	0.436309	0.84485	H1f1	none
P43276	APPKI1yr_vs_APPKI6mo	-1.12398	0.680362	16.6354	0.117276	0.768798	H1f5	none
P43277	APPKI1yr_vs_APPKI6mo	-0.316691	0.192525	16.6354	0.118745	0.768798	H1f3	none
P43406	APPKI1yr_vs_APPKI6mo	0.404078	0.163941	16.6354	0.0249216	0.505598	Itgav	none
P45376	APPKI1yr_vs_APPKI6mo	0.21343	0.0985042	16.6354	0.0450844	0.635404	Akr1b3	none
P45591	APPKI1yr_vs_APPKI6mo	-0.172527	0.101321	16.6354	0.107221	0.753299	Cfl2	none
P45878	APPKI1yr_vs_APPKI6mo	0.0242122	0.224111	16.6354	0.915259	0.965861	Fkbp2	none
P45952	APPKI1yr_vs_APPKI6mo	0.245026	0.137004	4.63537	0.138319	0.783687	Acadm	none
P46061	APPKI1yr_vs_APPKI6mo	-0.139584	0.228263	16.6354	0.549132	0.858565	Rangap1	none
P46096	APPKI1yr_vs_APPKI6mo	-0.395152	0.31715	16.6354	0.230046	0.84485	Syt1	none
P46097	APPKI1yr_vs_APPKI6mo	0.202339	0.281304	16.6354	0.481946	0.849338	Syt2	none
P46460	APPKI1yr_vs_APPKI6mo	-0.165048	0.0899883	16.6354	0.0845894	0.722907	Nsf	none
P46471	APPKI1yr_vs_APPKI6mo	0.202403	0.450996	16.6354	0.659373	0.863556	NA	none
P46471	APPKI1yr_vs_APPKI6mo	0.202403	0.450996	16.6354	0.659373	0.863556	Psmc2	none
P46660	APPKI1yr_vs_APPKI6mo	0.35568	0.171437	16.6354	0.0538606	0.679812	Ina	none
P46664	APPKI1yr_vs_APPKI6mo	0.0243201	0.110036	16.6354	0.827767	0.924479	Adss	none
P46935	APPKI1yr_vs_APPKI6mo	0.0352536	0.295758	16.6354	0.906546	0.96234	Nedd4	none
P46978	APPKI1yr_vs_APPKI6mo	-0.638293	0.874962	16.6354	0.475837	0.847312	Stt3a	none
P47199	APPKI1yr_vs_APPKI6mo	0.182932	0.227	16.6354	0.431689	0.84485	Cryz	none
P47708	APPKI1yr_vs_APPKI6mo	-0.17806	0.180815	16.6354	0.338846	0.84485	Rph3a	none
P47738	APPKI1yr_vs_APPKI6mo	-0.24916	0.107752	16.6354	0.0338466	0.571727	Aldh2	none
P47740	APPKI1yr_vs_APPKI6mo	0.105956	0.12847	16.6354	0.421182	0.84485	Aldh3a2	none
P47746	APPKI1yr_vs_APPKI6mo	-0.110038	0.088771	16.6354	0.232337	0.84485	Cnr1	none
P47753	APPKI1yr_vs_APPKI6mo	-0.378299	0.477856	16.6354	0.439702	0.84485	NA	none
P47754	APPKI1yr_vs_APPKI6mo	0.0187911	0.213956	16.6354	0.931063	0.972817	Capza2	none
P47757	APPKI1yr_vs_APPKI6mo	0.34924	0.254828	16.6354	0.188745	0.817982	Capzb	none
P47758	APPKI1yr_vs_APPKI6mo	0.165435	0.177228	16.6354	0.363935	0.84485	Srprb	none
P47791	APPKI1yr_vs_APPKI6mo	-0.164602	0.268655	16.6354	0.548366	0.858565	Gsr	none
P47802	APPKI1yr_vs_APPKI6mo	-0.971517	1.19853	16.6354	0.429047	0.84485	NA	none
P47809	APPKI1yr_vs_APPKI6mo	-0.24178	0.145886	16.6354	0.116191	0.768798	Map2k4	none
P47857	APPKI1yr_vs_APPKI6mo	-0.648401	0.487826	16.6354	0.201737	0.834289	Pfkm	none
P47867	APPKI1yr_vs_APPKI6mo	0.456439	0.244168	16.6354	0.0792808	0.713359	Scg3	none
P47911	APPKI1yr_vs_APPKI6mo	-0.323645	0.127688	16.6354	0.0216198	0.476208	Rpl6	none
P47915	APPKI1yr_vs_APPKI6mo	-0.2122	0.168898	16.6354	0.226337	0.84485	Rpl29	none
P47934	APPKI1yr_vs_APPKI6mo	-0.17198	0.136971	16.6354	0.226613	0.84485	Crat	none
P47941	APPKI1yr_vs_APPKI6mo	-0.265466	0.31927	16.6354	0.417479	0.84485	Crkl	none
P47962	APPKI1yr_vs_APPKI6mo	-0.285173	0.222324	16.6354	0.217185	0.84485	Rpl5	none
P47963	APPKI1yr_vs_APPKI6mo	-0.52249	1.21285	16.6354	0.672148	0.864027	Rpl13	none
P47964	APPKI1yr_vs_APPKI6mo	-0.369779	0.201856	16.6354	0.0849331	0.722907	NA	none
P48036	APPKI1yr_vs_APPKI6mo	0.230737	0.117652	4.63537	0.111633	0.76106	Anxa5	none
P48318	APPKI1yr_vs_APPKI6mo	-0.0416043	0.119757	16.6354	0.732642	0.886058	Gad1	none
P48320	APPKI1yr_vs_APPKI6mo	0.394787	0.932561	16.6354	0.677473	0.866824	Gad2	none
P48428	APPKI1yr_vs_APPKI6mo	0.0209865	0.119075	4.63659	0.867537	0.944973	Tbca	none
P48453	APPKI1yr_vs_APPKI6mo	-0.0605875	0.116851	16.6354	0.610935	0.859768	Ppp3cb	none
P48455	APPKI1yr_vs_APPKI6mo	0.347673	0.153866	4.63537	0.077574	0.713124	Ppp3cc	none
P48542	APPKI1yr_vs_APPKI6mo	-0.558561	0.304776	16.6354	0.0848086	0.722907	Kcnj6	none
P48678	APPKI1yr_vs_APPKI6mo	0.43404	0.45707	16.6354	0.355902	0.84485	Lmna	none
P48722	APPKI1yr_vs_APPKI6mo	0.183113	0.292704	16.6354	0.540071	0.858565	Hspa4l	none
P48758	APPKI1yr_vs_APPKI6mo	-0.0148625	0.143478	16.6354	0.918735	0.966533	Cbr1	none
P48771	APPKI1yr_vs_APPKI6mo	0.303745	0.340463	16.6354	0.385036	0.84485	Cox7a2	none
P48774	APPKI1yr_vs_APPKI6mo	-0.065899	0.143527	16.6354	0.652076	0.863556	Gstm5	none
P48962	APPKI1yr_vs_APPKI6mo	-0.0161102	0.243379	16.6354	0.948013	0.979596	Slc25a4	none
P49025	APPKI1yr_vs_APPKI6mo	-0.0474667	0.115385	16.6354	0.686048	0.86847	Cit	none
P49070	APPKI1yr_vs_APPKI6mo	-0.548295	0.384282	16.6354	0.172136	0.798125	Caml	none
P49312	APPKI1yr_vs_APPKI6mo	0.700771	0.820728	16.6354	0.405321	0.84485	Hnrnpa1	none
P49442	APPKI1yr_vs_APPKI6mo	0.262541	0.338479	16.6354	0.448844	0.84485	Inpp1	none
P49443	APPKI1yr_vs_APPKI6mo	0.410392	0.179333	16.6354	0.0354923	0.581948	Ppm1a	none
P49615	APPKI1yr_vs_APPKI6mo	-0.327172	0.340031	16.6354	0.349737	0.84485	Cdk5	none
P49722	APPKI1yr_vs_APPKI6mo	-0.428696	0.138209	16.6354	0.00660964	0.279325	Psma2	none
P49813	APPKI1yr_vs_APPKI6mo	0.0249969	0.190789	16.6354	0.897332	0.959182	Tmod1	none
P49817	APPKI1yr_vs_APPKI6mo	0.00774439	0.171911	4.63538	0.965944	0.986097	Cav1	none
P50136	APPKI1yr_vs_APPKI6mo	-0.139342	0.206897	13.6354	0.511894	0.855684	NA	none
P50171	APPKI1yr_vs_APPKI6mo	-0.014149	0.249169	16.6354	0.955393	0.9834	H2-Ke6	none
P50172	APPKI1yr_vs_APPKI6mo	0.77821	0.4478	16.6354	0.100711	0.739062	Hsd11b1	none
P50247	APPKI1yr_vs_APPKI6mo	-0.131607	0.102889	16.6354	0.218412	0.84485	Gm4737	none
P50247	APPKI1yr_vs_APPKI6mo	-0.131607	0.102889	16.6354	0.218412	0.84485	Ahcy	none
P50396	APPKI1yr_vs_APPKI6mo	0.0969151	0.0901022	16.6354	0.297454	0.84485	Gdi1	none
P50428	APPKI1yr_vs_APPKI6mo	-0.192999	0.213683	16.6354	0.379313	0.84485	Arsa	none
P50429	APPKI1yr_vs_APPKI6mo	-0.271284	0.145693	16.6354	0.0803602	0.717268	Arsb	none
P50516	APPKI1yr_vs_APPKI6mo	0.166471	0.195465	16.6354	0.406493	0.84485	Atp6v1a	none
P50518	APPKI1yr_vs_APPKI6mo	-0.422078	0.500124	16.6354	0.410672	0.84485	Atp6v1e1	none
P50544	APPKI1yr_vs_APPKI6mo	0.0327163	0.10096	16.6354	0.749938	0.89067	Acadvl	none
P50571	APPKI1yr_vs_APPKI6mo	0.22892	0.2265	16.6354	0.326644	0.84485	Gabrb1	none
P50580	APPKI1yr_vs_APPKI6mo	-0.32842	0.238203	16.6354	0.186234	0.816446	Pa2g4	none
P51150	APPKI1yr_vs_APPKI6mo	-0.347548	0.255107	16.6354	0.191246	0.821013	Rab7	none
P51174	APPKI1yr_vs_APPKI6mo	0.0103436	0.1222	16.6354	0.933554	0.972817	Acadl	none
P51410	APPKI1yr_vs_APPKI6mo	0.102023	0.125607	16.6354	0.428125	0.84485	Rpl9	none
P51655	APPKI1yr_vs_APPKI6mo	-7.6301e-05	0.240069	16.6354	0.99975	0.99985	Gpc4	none
P51660	APPKI1yr_vs_APPKI6mo	-0.0428135	0.127058	16.6354	0.740361	0.886981	Hsd17b4	none
P51791	APPKI1yr_vs_APPKI6mo	-0.372648	0.368477	16.6354	0.326348	0.84485	Clcn3	none
P51830	APPKI1yr_vs_APPKI6mo	-0.117199	0.0979842	16.6354	0.248429	0.84485	Adcy9	none
P51855	APPKI1yr_vs_APPKI6mo	-0.00746762	0.108954	16.6354	0.946173	0.979054	Gss	none
P51859	APPKI1yr_vs_APPKI6mo	-0.597137	0.621124	16.6354	0.350127	0.84485	Hdgf	none
P51863	APPKI1yr_vs_APPKI6mo	0.0417834	0.0907314	16.6354	0.651108	0.863556	Atp6v0d1	none
P51880	APPKI1yr_vs_APPKI6mo	0.327144	0.145674	16.6354	0.0386186	0.605769	Fabp7	none
P51881	APPKI1yr_vs_APPKI6mo	0.112357	0.129783	16.6354	0.398954	0.84485	Slc25a5	none
P52196	APPKI1yr_vs_APPKI6mo	0.595193	0.204031	16.6354	0.00976971	0.321795	Tst	up
P52479	APPKI1yr_vs_APPKI6mo	0.37731	0.268543	16.6354	0.178412	0.805887	Usp10	none
P52480	APPKI1yr_vs_APPKI6mo	0.0201239	0.0868253	16.6354	0.81954	0.920437	Pkm	none
P52503	APPKI1yr_vs_APPKI6mo	-0.0273098	0.198405	16.6354	0.892172	0.956652	Ndufs6	none
P52623	APPKI1yr_vs_APPKI6mo	-0.778817	0.902678	16.6354	0.400523	0.84485	Uck1	none
P52760	APPKI1yr_vs_APPKI6mo	0.622307	0.186133	16.6354	0.00394653	0.213788	Rida	up
P52825	APPKI1yr_vs_APPKI6mo	0.294223	0.56267	16.6354	0.607936	0.859768	Cpt2	none
P52912	APPKI1yr_vs_APPKI6mo	0.106856	0.181161	16.6354	0.563227	0.858565	Tia1	none
P53026	APPKI1yr_vs_APPKI6mo	0.382432	0.568776	16.6354	0.510575	0.855684	NA	none
P53395	APPKI1yr_vs_APPKI6mo	-0.24128	0.137665	16.6354	0.0980669	0.736262	Dbt	none
P53612	APPKI1yr_vs_APPKI6mo	-0.471362	0.452164	16.6354	0.312113	0.84485	Rabggtb	none
P53702	APPKI1yr_vs_APPKI6mo	0.36159	0.2025	16.6354	0.0924007	0.735561	Hccs	none
P53810	APPKI1yr_vs_APPKI6mo	-0.169857	0.134516	16.6354	0.2241	0.84485	Pitpna	none
P53811	APPKI1yr_vs_APPKI6mo	0.0161008	0.4319	16.6354	0.970706	0.98796	Pitpnb	none
P53986	APPKI1yr_vs_APPKI6mo	-0.283025	0.605014	16.6354	0.645999	0.863556	Slc16a1	none
P53994	APPKI1yr_vs_APPKI6mo	0.00216502	0.233113	16.6354	0.9927	0.99755	Rab2a	none
P53996	APPKI1yr_vs_APPKI6mo	0.150613	0.157716	16.6354	0.353268	0.84485	Cnbp	none
P54071	APPKI1yr_vs_APPKI6mo	0.333143	0.126234	16.6354	0.0174486	0.422349	Idh2	none
P54227	APPKI1yr_vs_APPKI6mo	0.380292	0.750178	16.6354	0.618853	0.859804	Stmn1	none
P54285	APPKI1yr_vs_APPKI6mo	0.577482	0.125896	16.6354	0.000276347	0.0644774	Cacnb3	none
P54728	APPKI1yr_vs_APPKI6mo	-0.241384	0.2404	16.6354	0.329716	0.84485	Rad23b	none
P54731	APPKI1yr_vs_APPKI6mo	-0.0117615	0.140182	16.6354	0.934136	0.972817	Faf1	none
P54754	APPKI1yr_vs_APPKI6mo	-1.13441	1.19923	16.6354	0.357715	0.84485	Ephb3	none
P54775	APPKI1yr_vs_APPKI6mo	-0.139969	0.282182	16.6354	0.626369	0.860662	Psmc4	none
P54822	APPKI1yr_vs_APPKI6mo	0.549047	0.414946	16.6354	0.203676	0.837662	Adsl	none
P54823	APPKI1yr_vs_APPKI6mo	0.680935	0.798751	16.6354	0.406044	0.84485	Ddx6	none
P54830	APPKI1yr_vs_APPKI6mo	-0.300447	0.337492	15.6354	0.386834	0.84485	Ptpn5	none
P54923	APPKI1yr_vs_APPKI6mo	0.0319038	0.0847721	16.6354	0.711415	0.879112	Adprh	none
P55012	APPKI1yr_vs_APPKI6mo	-0.0614045	0.123692	4.6488	0.642163	0.863556	Slc12a2	none
P55066	APPKI1yr_vs_APPKI6mo	0.322249	0.491383	16.6354	0.520921	0.856586	Ncan	none
P55088	APPKI1yr_vs_APPKI6mo	0.216784	0.132353	16.6354	0.120213	0.768815	Aqp4	none
P55096	APPKI1yr_vs_APPKI6mo	0.241185	0.151134	16.6354	0.129346	0.783687	Abcd3	none
P55258	APPKI1yr_vs_APPKI6mo	0.0428526	0.150705	16.6354	0.779653	0.902041	Rab8a	none
P55264	APPKI1yr_vs_APPKI6mo	0.355637	0.234411	16.6354	0.148001	0.797183	Adk	none
P55288	APPKI1yr_vs_APPKI6mo	0.0161733	0.113256	16.6354	0.888161	0.954554	Cdh11	none
P55302	APPKI1yr_vs_APPKI6mo	-0.286229	0.321341	16.6354	0.385774	0.84485	Lrpap1	none
P55821	APPKI1yr_vs_APPKI6mo	0.239232	0.338703	16.6354	0.489766	0.850504	Stmn2	none
P56135	APPKI1yr_vs_APPKI6mo	0.330503	0.245339	16.6354	0.196004	0.828068	Atp5j2	none
P56213	APPKI1yr_vs_APPKI6mo	0.323453	0.347251	16.6354	0.364934	0.84485	Gfer	none
P56371	APPKI1yr_vs_APPKI6mo	0.0452439	0.168898	16.6354	0.792087	0.909238	Rab4a	none
P56375	APPKI1yr_vs_APPKI6mo	0.0397806	0.131969	16.6354	0.766815	0.895633	Acyp2	none
P56376	APPKI1yr_vs_APPKI6mo	0.390381	0.42614	16.6354	0.372712	0.84485	Acyp1	none
P56380	APPKI1yr_vs_APPKI6mo	0.206203	0.152272	16.6354	0.193789	0.824134	Nudt2	none
P56382	APPKI1yr_vs_APPKI6mo	0.237158	0.13519	16.6354	0.0977875	0.736262	Atp5e	none
P56391	APPKI1yr_vs_APPKI6mo	-0.0979337	0.163387	16.6354	0.556984	0.858565	Cox6b1	none
P56395	APPKI1yr_vs_APPKI6mo	-0.537073	0.187267	16.6354	0.0108352	0.349255	Cyb5a	none
P56399	APPKI1yr_vs_APPKI6mo	-0.165417	0.156578	16.6354	0.305864	0.84485	Usp5	none
P56480	APPKI1yr_vs_APPKI6mo	0.317598	0.19874	16.6354	0.128849	0.783687	Atp5b	none
P56546	APPKI1yr_vs_APPKI6mo	-0.177162	0.107839	16.6354	0.119182	0.768798	Ctbp2	none
P56564	APPKI1yr_vs_APPKI6mo	-0.152611	0.153796	4.63537	0.369989	0.84485	Slc1a3	none
P56695	APPKI1yr_vs_APPKI6mo	0.0889117	0.137229	16.6354	0.525886	0.856596	Wfs1	none
P56812	APPKI1yr_vs_APPKI6mo	0.23637	0.133443	16.6354	0.0948239	0.736262	Pdcd5	none
P56959	APPKI1yr_vs_APPKI6mo	-0.487368	0.122689	16.6354	0.00102196	0.114028	Fus	none
P57716	APPKI1yr_vs_APPKI6mo	-0.299975	0.216624	16.6354	0.184414	0.815918	Ncstn	none
P57746	APPKI1yr_vs_APPKI6mo	-0.00140991	0.122519	4.63537	0.991297	0.996922	Atp6v1d	none
P57759	APPKI1yr_vs_APPKI6mo	0.0949852	0.135717	16.6354	0.493677	0.850504	Erp29	none
P57776	APPKI1yr_vs_APPKI6mo	0.564101	0.45134	16.6354	0.228658	0.84485	Eef1d	none
P57780	APPKI1yr_vs_APPKI6mo	-0.0230727	0.123086	16.6354	0.853574	0.937445	Actn4	none
P57784	APPKI1yr_vs_APPKI6mo	-0.56177	0.676011	16.6354	0.417738	0.84485	Snrpa1	none
P58158	APPKI1yr_vs_APPKI6mo	0.677101	0.134145	16.6354	0.000105838	0.0393931	B3gat3	up
P58252	APPKI1yr_vs_APPKI6mo	0.0752784	0.146945	16.6354	0.615184	0.859768	Eef2	none
P58281	APPKI1yr_vs_APPKI6mo	0.0332601	0.106601	16.6354	0.758913	0.892352	Opa1	none
P58389	APPKI1yr_vs_APPKI6mo	0.251027	0.263551	16.6354	0.354491	0.84485	Ptpa	none
P58404	APPKI1yr_vs_APPKI6mo	-0.446955	0.224074	16.6354	0.0627299	0.698294	Strn4	none
P58771	APPKI1yr_vs_APPKI6mo	-0.340261	0.143447	16.6354	0.0300442	0.548958	Tpm1	none
P58774	APPKI1yr_vs_APPKI6mo	-0.58958	0.299584	16.6354	0.0659676	0.698294	Tpm2	none
P58871	APPKI1yr_vs_APPKI6mo	0.0454738	0.158953	16.6354	0.778346	0.901932	Tnks1bp1	none
P59016	APPKI1yr_vs_APPKI6mo	0.310809	0.338677	16.6354	0.371881	0.84485	Vps33b	none
P59017	APPKI1yr_vs_APPKI6mo	-0.0433702	0.0941773	16.6354	0.651108	0.863556	Bcl2l13	none
P59108	APPKI1yr_vs_APPKI6mo	-0.344443	0.123525	16.6354	0.0127973	0.366424	Cpne2	none
P59281	APPKI1yr_vs_APPKI6mo	-0.485028	0.428596	16.6354	0.273825	0.84485	Arhgap39	none
P59325	APPKI1yr_vs_APPKI6mo	0.178229	0.322862	16.6354	0.588269	0.859768	Eif5	none
P59481	APPKI1yr_vs_APPKI6mo	0.74259	0.137641	16.6354	5.20823e-05	0.0242313	Lman2l	up
P59644	APPKI1yr_vs_APPKI6mo	0.538341	0.31914	16.6354	0.110292	0.759218	Inpp5j	none
P59648	APPKI1yr_vs_APPKI6mo	0.310099	0.216942	16.6354	0.171397	0.798125	Fxyd7	none
P59759	APPKI1yr_vs_APPKI6mo	-0.0148963	0.116477	16.6354	0.899768	0.960407	Mrtfb	none
P59764	APPKI1yr_vs_APPKI6mo	0.0772525	0.34463	16.6354	0.825362	0.924479	Dock4	none
P59999	APPKI1yr_vs_APPKI6mo	-0.111015	0.307423	16.6354	0.722558	0.880892	Arpc4	none
P60041	APPKI1yr_vs_APPKI6mo	0.817883	0.436841	16.6354	0.0788567	0.713359	Sst	none
P60122	APPKI1yr_vs_APPKI6mo	-1.17416	0.782352	16.6354	0.152148	0.797928	Ruvbl1	none
P60202	APPKI1yr_vs_APPKI6mo	0.312951	0.571942	16.6354	0.591526	0.859768	Plp1	none
P60229	APPKI1yr_vs_APPKI6mo	0.0499417	0.125043	4.63537	0.707333	0.876492	Eif3e	none
P60335	APPKI1yr_vs_APPKI6mo	0.481571	0.0996068	16.6354	0.000164472	0.0556513	Pcbp1	none
P60469	APPKI1yr_vs_APPKI6mo	-0.0132363	0.119759	4.63537	0.916617	0.965926	Ppfia3	none
P60487	APPKI1yr_vs_APPKI6mo	0.476834	0.739149	16.6354	0.527652	0.856596	Pdxp	none
P60521	APPKI1yr_vs_APPKI6mo	-0.00909718	0.119039	16.6354	0.939995	0.975885	Gabarapl2	none
P60670	APPKI1yr_vs_APPKI6mo	-0.0619414	0.132566	16.6354	0.646383	0.863556	Nploc4	none
P60710	APPKI1yr_vs_APPKI6mo	-0.321525	0.391425	16.6354	0.423021	0.84485	Actb	none
P60761	APPKI1yr_vs_APPKI6mo	-0.616916	0.367899	16.6354	0.112257	0.76106	Nrgn	none
P60766	APPKI1yr_vs_APPKI6mo	0.2805	0.220438	16.6354	0.220707	0.84485	Cdc42	none
P60824	APPKI1yr_vs_APPKI6mo	-0.266745	0.649347	16.6354	0.686469	0.86847	Cirbp	none
P60840	APPKI1yr_vs_APPKI6mo	0.515247	0.423811	16.6354	0.241054	0.84485	Ensa	none
P60843	APPKI1yr_vs_APPKI6mo	0.135466	0.281912	16.6354	0.637112	0.863556	Eif4a1	none
P60867	APPKI1yr_vs_APPKI6mo	0.153816	0.205913	16.6354	0.465494	0.845155	Rps20	none
P60879	APPKI1yr_vs_APPKI6mo	-0.131504	0.113686	16.6354	0.263726	0.84485	Snap25	none
P60904	APPKI1yr_vs_APPKI6mo	-0.546587	0.508276	16.6354	0.297557	0.84485	Dnajc5	none
P61021	APPKI1yr_vs_APPKI6mo	-0.653	0.266787	16.6354	0.0258011	0.51452	Rab5b	down
P61022	APPKI1yr_vs_APPKI6mo	-0.0429572	0.20594	16.6354	0.8373	0.928206	Chp1	none
P61027	APPKI1yr_vs_APPKI6mo	0.00337479	0.155244	16.6354	0.982915	0.992784	Rab10	none
P61028	APPKI1yr_vs_APPKI6mo	-0.403372	0.446243	16.6354	0.378938	0.84485	Rab8b	none
P61080	APPKI1yr_vs_APPKI6mo	-0.690235	0.241379	16.6354	0.0110279	0.350819	Ube2d1	down
P61082	APPKI1yr_vs_APPKI6mo	-0.174093	0.127107	16.6354	0.189002	0.817982	Ube2m	none
P61087	APPKI1yr_vs_APPKI6mo	-0.363298	0.148062	16.6354	0.0254878	0.512787	Ube2k	none
P61089	APPKI1yr_vs_APPKI6mo	-0.294395	0.114624	16.6354	0.0201797	0.463634	Ube2n	none
P61161	APPKI1yr_vs_APPKI6mo	-0.0293095	0.162785	16.6354	0.859288	0.941498	Actr2	none
P61164	APPKI1yr_vs_APPKI6mo	-0.143737	0.113931	16.6354	0.224491	0.84485	Actr1a	none
P61202	APPKI1yr_vs_APPKI6mo	-0.159576	0.12717	16.6354	0.226886	0.84485	Cops2	none
P61205	APPKI1yr_vs_APPKI6mo	0.440372	0.34687	16.6354	0.221716	0.84485	Arf3	none
P61222	APPKI1yr_vs_APPKI6mo	0.278184	0.238425	16.6354	0.259763	0.84485	Abce1	none
P61226	APPKI1yr_vs_APPKI6mo	0.152283	0.127773	16.6354	0.250055	0.84485	Rap2b	none
P61255	APPKI1yr_vs_APPKI6mo	0.0366296	0.125455	16.6354	0.773916	0.899904	Rpl26	none
P61264	APPKI1yr_vs_APPKI6mo	0.106082	0.13444	4.63538	0.468485	0.845208	Stx1b	none
P61290	APPKI1yr_vs_APPKI6mo	0.312235	0.44733	16.6354	0.494821	0.850504	Psme3	none
P61294	APPKI1yr_vs_APPKI6mo	0.18393	0.125701	16.6354	0.162042	0.798125	Rab6b	none
P61329	APPKI1yr_vs_APPKI6mo	-0.862289	0.819566	16.6354	0.307785	0.84485	Fgf12	none
P61358	APPKI1yr_vs_APPKI6mo	-0.276948	0.112265	16.6354	0.0248142	0.505598	Rpl27	none
P61358	APPKI1yr_vs_APPKI6mo	-0.276948	0.112265	16.6354	0.0248142	0.505598	LOC108167922	none
P61514	APPKI1yr_vs_APPKI6mo	-0.293545	0.352704	16.6354	0.417045	0.84485	Rpl37a	none
P61620	APPKI1yr_vs_APPKI6mo	-0.368893	0.360126	16.6354	0.320339	0.84485	Sec61a1	none
P61750	APPKI1yr_vs_APPKI6mo	-0.173975	0.148625	16.6354	0.258271	0.84485	Arf4	none
P61759	APPKI1yr_vs_APPKI6mo	0.144202	0.118132	16.6354	0.239223	0.84485	Vbp1	none
P61804	APPKI1yr_vs_APPKI6mo	-0.520226	0.22332	16.6354	0.0327097	0.561038	Dad1	none
P61922	APPKI1yr_vs_APPKI6mo	-0.107414	0.144964	16.6354	0.469041	0.845208	Abat	none
P61924	APPKI1yr_vs_APPKI6mo	0.362941	0.370497	16.6354	0.341313	0.84485	Copz1	none
P61963	APPKI1yr_vs_APPKI6mo	-0.149919	0.168796	16.6354	0.387112	0.84485	Dcaf7	none
P61967	APPKI1yr_vs_APPKI6mo	0.430188	0.160549	16.6354	0.0160513	0.403668	Ap1s1	none
P61971	APPKI1yr_vs_APPKI6mo	-0.210466	0.161706	16.6354	0.210813	0.84485	Nutf2	none
P61979	APPKI1yr_vs_APPKI6mo	0.0281691	0.116272	16.6354	0.811534	0.91677	Hnrnpk	none
P61982	APPKI1yr_vs_APPKI6mo	-0.116479	0.102799	16.6354	0.273248	0.84485	Ywhag	none
P62071	APPKI1yr_vs_APPKI6mo	-0.675266	0.368281	16.6354	0.0846737	0.722907	Rras2	none
P62073	APPKI1yr_vs_APPKI6mo	0.65229	0.681005	16.6354	0.351861	0.84485	Timm10	none
P62075	APPKI1yr_vs_APPKI6mo	1.0008	0.710042	16.6354	0.177111	0.805054	Timm13	none
P62077	APPKI1yr_vs_APPKI6mo	0.453648	0.187021	16.6354	0.0269737	0.531196	Timm8b	none
P62082	APPKI1yr_vs_APPKI6mo	-0.0687699	0.117849	16.6354	0.567355	0.858565	Rps7	none
P62137	APPKI1yr_vs_APPKI6mo	0.0943856	0.109626	16.6354	0.40149	0.84485	Ppp1ca	none
P62192	APPKI1yr_vs_APPKI6mo	-0.128348	0.290955	16.6354	0.6648	0.863556	Psmc1	none
P62196	APPKI1yr_vs_APPKI6mo	0.0115454	0.146537	16.6354	0.938141	0.975352	Psmc5	none
P62242	APPKI1yr_vs_APPKI6mo	0.508503	0.795329	16.6354	0.531294	0.856596	Rps8	none
P62245	APPKI1yr_vs_APPKI6mo	-0.0304556	0.121687	4.6354	0.813082	0.91677	Rps15a	none
P62259	APPKI1yr_vs_APPKI6mo	-0.0182082	0.104936	16.6354	0.864339	0.944272	Ywhae	none
P62264	APPKI1yr_vs_APPKI6mo	-0.0905606	0.261083	16.6354	0.733042	0.886058	Rps14	none
P62267	APPKI1yr_vs_APPKI6mo	-0.292682	0.204272	16.6354	0.170437	0.798125	Rps23	none
P62270	APPKI1yr_vs_APPKI6mo	-0.00218191	0.181899	16.6354	0.990572	0.996922	Rps18	none
P62281	APPKI1yr_vs_APPKI6mo	0.0396284	0.112512	16.6354	0.729099	0.884438	Rps11	none
P62301	APPKI1yr_vs_APPKI6mo	-0.265445	0.166336	16.6354	0.129346	0.783687	Rps13	none
P62309	APPKI1yr_vs_APPKI6mo	-0.423521	0.412347	16.6354	0.319078	0.84485	Snrpg	none
P62313	APPKI1yr_vs_APPKI6mo	-0.01595	0.108513	16.6354	0.884909	0.952743	Lsm6	none
P62315	APPKI1yr_vs_APPKI6mo	-0.165947	0.178199	16.6354	0.365045	0.84485	Snrpd1	none
P62317	APPKI1yr_vs_APPKI6mo	0.128822	0.13863	16.6354	0.366049	0.84485	Snrpd2	none
P62334	APPKI1yr_vs_APPKI6mo	0.11075	0.127895	4.63538	0.429054	0.84485	Psmc6	none
P62482	APPKI1yr_vs_APPKI6mo	0.0722312	0.126593	16.6354	0.575912	0.859064	Kcnab2	none
P62484	APPKI1yr_vs_APPKI6mo	-0.014816	0.20452	16.6354	0.943113	0.977297	Abi2	none
P62500	APPKI1yr_vs_APPKI6mo	0.107561	0.125601	4.63537	0.433819	0.84485	Tsc22d1	none
P62631	APPKI1yr_vs_APPKI6mo	0.187163	0.107422	16.6354	0.099907	0.738397	Eef1a2	none
P62702	APPKI1yr_vs_APPKI6mo	0.16522	0.278486	16.6354	0.560975	0.858565	Rps4x	none
P62715	APPKI1yr_vs_APPKI6mo	-0.140506	0.113424	16.6354	0.23263	0.84485	Ppp2cb	none
P62717	APPKI1yr_vs_APPKI6mo	-0.0245606	0.102253	16.6354	0.813115	0.91677	Rpl18a	none
P62737	APPKI1yr_vs_APPKI6mo	-0.354964	0.44194	16.6354	0.433189	0.84485	Acta2	none
P62743	APPKI1yr_vs_APPKI6mo	0.193115	0.103951	16.6354	0.0809967	0.717808	Ap2s1	none
P62746	APPKI1yr_vs_APPKI6mo	-0.0361617	0.10857	4.63588	0.75361	0.892076	Rhob	none
P62748	APPKI1yr_vs_APPKI6mo	0.0465446	0.118274	4.63538	0.71137	0.879112	Hpcal1	none
P62751	APPKI1yr_vs_APPKI6mo	-0.053228	0.125842	16.6354	0.677732	0.866824	Rpl23a	none
P62754	APPKI1yr_vs_APPKI6mo	0.00270825	0.139182	16.6354	0.984707	0.993785	Rps6	none
P62754	APPKI1yr_vs_APPKI6mo	0.00270825	0.139182	16.6354	0.984707	0.993785	Rps6-ps4	none
P62761	APPKI1yr_vs_APPKI6mo	0.112958	0.170765	16.6354	0.517361	0.856506	Vsnl1	none
P62774	APPKI1yr_vs_APPKI6mo	0.469594	0.454371	16.6354	0.31616	0.84485	Mtpn	none
P62806	APPKI1yr_vs_APPKI6mo	-0.232073	0.160454	16.6354	0.166658	0.798125	H4c8	none
P62806	APPKI1yr_vs_APPKI6mo	-0.232073	0.160454	16.6354	0.166658	0.798125	H4c14	none
P62806	APPKI1yr_vs_APPKI6mo	-0.232073	0.160454	16.6354	0.166658	0.798125	H4c3	none
P62806	APPKI1yr_vs_APPKI6mo	-0.232073	0.160454	16.6354	0.166658	0.798125	H4c4	none
P62806	APPKI1yr_vs_APPKI6mo	-0.232073	0.160454	16.6354	0.166658	0.798125	H4c6	none
P62806	APPKI1yr_vs_APPKI6mo	-0.232073	0.160454	16.6354	0.166658	0.798125	H4c9	none
P62806	APPKI1yr_vs_APPKI6mo	-0.232073	0.160454	16.6354	0.166658	0.798125	H4c11	none
P62806	APPKI1yr_vs_APPKI6mo	-0.232073	0.160454	16.6354	0.166658	0.798125	H4c12	none
P62806	APPKI1yr_vs_APPKI6mo	-0.232073	0.160454	16.6354	0.166658	0.798125	Hist1h4n	none
P62806	APPKI1yr_vs_APPKI6mo	-0.232073	0.160454	16.6354	0.166658	0.798125	H4f16	none
P62806	APPKI1yr_vs_APPKI6mo	-0.232073	0.160454	16.6354	0.166658	0.798125	H4c1	none
P62806	APPKI1yr_vs_APPKI6mo	-0.232073	0.160454	16.6354	0.166658	0.798125	H4c2	none
P62806	APPKI1yr_vs_APPKI6mo	-0.232073	0.160454	16.6354	0.166658	0.798125	Hist1h4m	none
P62812	APPKI1yr_vs_APPKI6mo	0.162916	0.127425	4.63538	0.261329	0.84485	Gabra1	none
P62814	APPKI1yr_vs_APPKI6mo	0.608281	0.724465	16.6354	0.413021	0.84485	Atp6v1b2	none
P62821	APPKI1yr_vs_APPKI6mo	0.103256	0.123576	16.6354	0.415238	0.84485	Rab1a	none
P62823	APPKI1yr_vs_APPKI6mo	-0.100816	0.19407	16.6354	0.610269	0.859768	Rab3c	none
P62827	APPKI1yr_vs_APPKI6mo	-0.0678306	0.102861	16.6354	0.51864	0.856506	Ran	none
P62830	APPKI1yr_vs_APPKI6mo	0.0789628	0.154106	16.6354	0.615112	0.859768	Rpl23	none
P62830	APPKI1yr_vs_APPKI6mo	0.0789628	0.154106	16.6354	0.615112	0.859768	LOC100044627	none
P62830	APPKI1yr_vs_APPKI6mo	0.0789628	0.154106	16.6354	0.615112	0.859768	LOC100862455	none
P62843	APPKI1yr_vs_APPKI6mo	-0.0939881	0.205433	16.6354	0.653222	0.863556	Rps15	none
P62849	APPKI1yr_vs_APPKI6mo	-0.0700787	0.203283	16.6354	0.734614	0.886172	Rps24	none
P62852	APPKI1yr_vs_APPKI6mo	0.173443	0.367077	16.6354	0.642712	0.863556	Rps25	none
P62855	APPKI1yr_vs_APPKI6mo	0.0189548	0.1057	16.6354	0.859847	0.941621	Rps26	none
P62858	APPKI1yr_vs_APPKI6mo	0.131873	0.139305	16.6354	0.357366	0.84485	Rps28	none
P62869	APPKI1yr_vs_APPKI6mo	-0.207635	0.251374	16.6354	0.420492	0.84485	Elob	none
P62874	APPKI1yr_vs_APPKI6mo	0.41824	0.349787	16.6354	0.248581	0.84485	Gnb1	none
P62880	APPKI1yr_vs_APPKI6mo	-0.110999	0.194951	16.6354	0.576712	0.859064	Gnb2	none
P62881	APPKI1yr_vs_APPKI6mo	0.269245	0.300528	16.6354	0.383085	0.84485	Gnb5	none
P62889	APPKI1yr_vs_APPKI6mo	0.848554	0.477048	16.6354	0.0935575	0.735561	Rpl30	none
P62897	APPKI1yr_vs_APPKI6mo	0.480015	0.497614	16.6354	0.348543	0.84485	Cycs	none
P62900	APPKI1yr_vs_APPKI6mo	-0.463824	0.151934	16.6354	0.00733458	0.287361	Rpl31	none
P62908	APPKI1yr_vs_APPKI6mo	0.198717	0.376456	16.6354	0.604565	0.859768	Rps3	none
P62911	APPKI1yr_vs_APPKI6mo	-0.399067	0.437906	16.6354	0.37515	0.84485	Rpl32	none
P62918	APPKI1yr_vs_APPKI6mo	-0.359844	0.281781	16.6354	0.219128	0.84485	Rpl8	none
P62962	APPKI1yr_vs_APPKI6mo	0.188025	0.392227	16.6354	0.63791	0.863556	Pfn1	none
P62996	APPKI1yr_vs_APPKI6mo	0.296351	0.558822	16.6354	0.602902	0.859768	Tra2b	none
P63001	APPKI1yr_vs_APPKI6mo	-0.0190749	0.216235	4.63537	0.93339	0.972817	Rac1	none
P63005	APPKI1yr_vs_APPKI6mo	0.0507838	0.116894	16.6354	0.669549	0.864027	Pafah1b1	none
P63011	APPKI1yr_vs_APPKI6mo	-0.0367991	0.234312	16.6354	0.877094	0.948324	Rab3a	none
P63017	APPKI1yr_vs_APPKI6mo	0.043177	0.132102	16.6354	0.74786	0.89067	Hspa8	none
P63028	APPKI1yr_vs_APPKI6mo	0.222923	0.213865	16.6354	0.312159	0.84485	Tpt1	none
P63030	APPKI1yr_vs_APPKI6mo	-0.0626511	0.105328	16.6354	0.559969	0.858565	Mpc1	none
P63034	APPKI1yr_vs_APPKI6mo	0.362651	0.244505	16.6354	0.156718	0.798125	Cyth2	none
P63037	APPKI1yr_vs_APPKI6mo	0.690267	0.959568	16.6354	0.481909	0.849338	Dnaja1	none
P63038	APPKI1yr_vs_APPKI6mo	0.0815678	0.12419	4.63537	0.542506	0.858565	Hspd1	none
P63040	APPKI1yr_vs_APPKI6mo	1.30314	0.747065	16.6354	0.0995443	0.738056	Cplx1	none
P63046	APPKI1yr_vs_APPKI6mo	-0.413183	0.21281	16.6354	0.0693236	0.698294	Sult4a1	none
P63054	APPKI1yr_vs_APPKI6mo	0.955487	1.81157	16.6354	0.604855	0.859768	Pcp4	none
P63073	APPKI1yr_vs_APPKI6mo	-0.0487662	0.145194	4.63538	0.751633	0.891845	Eif4e	none
P63080	APPKI1yr_vs_APPKI6mo	0.808783	0.447283	16.6354	0.0886862	0.730288	Gabrb3	none
P63082	APPKI1yr_vs_APPKI6mo	-0.364483	0.198674	16.6354	0.0845159	0.722907	Atp6v0c	none
P63085	APPKI1yr_vs_APPKI6mo	-0.153986	0.260058	16.6354	0.561732	0.858565	Mapk1	none
P63087	APPKI1yr_vs_APPKI6mo	-0.118721	0.143668	16.6354	0.420299	0.84485	Ppp1cc	none
P63089	APPKI1yr_vs_APPKI6mo	0.400172	0.289804	16.6354	0.1856	0.816446	Ptn	none
P63094	APPKI1yr_vs_APPKI6mo	-0.0912311	0.151126	16.6354	0.554201	0.858565	Gnas	none
P63101	APPKI1yr_vs_APPKI6mo	-0.340166	0.375703	16.6354	0.378174	0.84485	Ywhaz	none
P63137	APPKI1yr_vs_APPKI6mo	-0.128903	0.532914	16.6354	0.811827	0.91677	Gabrb2	none
P63141	APPKI1yr_vs_APPKI6mo	0.123766	0.214562	16.6354	0.571776	0.858675	Kcna2	none
P63158	APPKI1yr_vs_APPKI6mo	0.597133	0.907968	16.6354	0.519755	0.856506	Hmgb1	none
P63163	APPKI1yr_vs_APPKI6mo	-0.187109	0.137235	16.6354	0.190918	0.820922	Snrpn	none
P63168	APPKI1yr_vs_APPKI6mo	0.0300693	0.164424	16.6354	0.857105	0.939937	Dynll1	none
P63213	APPKI1yr_vs_APPKI6mo	0.384962	0.346769	16.6354	0.282729	0.84485	Gng2	none
P63216	APPKI1yr_vs_APPKI6mo	0.515439	0.201859	16.6354	0.0208044	0.472159	Gng3	none
P63242	APPKI1yr_vs_APPKI6mo	-0.282535	0.476676	16.6354	0.56134	0.858565	Eif5a	none
P63254	APPKI1yr_vs_APPKI6mo	0.540598	0.284951	16.6354	0.0753052	0.704236	Crip1	none
P63276	APPKI1yr_vs_APPKI6mo	0.138521	0.431555	16.6354	0.752222	0.891845	Rps17	none
P63280	APPKI1yr_vs_APPKI6mo	-0.213403	0.359239	16.6354	0.560476	0.858565	Ube2i	none
P63300	APPKI1yr_vs_APPKI6mo	0.0772174	0.197658	16.6354	0.701005	0.873546	Selenow	none
P63318	APPKI1yr_vs_APPKI6mo	-0.160351	0.157871	16.6354	0.324313	0.84485	Prkcg	none
P63321	APPKI1yr_vs_APPKI6mo	0.36466	0.1104	16.6354	0.00430206	0.218295	Rala	none
P63323	APPKI1yr_vs_APPKI6mo	-0.367606	0.277044	16.6354	0.202474	0.834289	NA	none
P63323	APPKI1yr_vs_APPKI6mo	-0.367606	0.277044	16.6354	0.202474	0.834289	Rps12	none
P63325	APPKI1yr_vs_APPKI6mo	0.0216494	0.126907	16.6354	0.866601	0.944506	Rps10	none
P63328	APPKI1yr_vs_APPKI6mo	0.25849	0.193891	16.6354	0.200448	0.832663	Ppp3ca	none
P63330	APPKI1yr_vs_APPKI6mo	0.17096	0.260725	16.6354	0.520978	0.856586	Ppp2ca	none
P67778	APPKI1yr_vs_APPKI6mo	0.0186163	0.427146	16.6354	0.965756	0.986097	Phb	none
P67871	APPKI1yr_vs_APPKI6mo	-0.0586099	0.110294	16.6354	0.602167	0.859768	Csnk2b	none
P67984	APPKI1yr_vs_APPKI6mo	0.191785	0.175906	16.6354	0.291137	0.84485	Rpl22	none
P68037	APPKI1yr_vs_APPKI6mo	0.00811746	0.0865839	16.6354	0.926426	0.970715	Ube2l3	none
P68040	APPKI1yr_vs_APPKI6mo	-0.103356	0.161757	16.6354	0.531551	0.856596	Rack1	none
P68181	APPKI1yr_vs_APPKI6mo	-0.288835	0.214235	16.6354	0.195661	0.827558	Prkacb	none
P68254	APPKI1yr_vs_APPKI6mo	-0.0850739	0.0783799	16.6354	0.293221	0.84485	Ywhaq	none
P68368	APPKI1yr_vs_APPKI6mo	-0.162884	0.104182	16.6354	0.136766	0.783687	Tuba4a	none
P68369	APPKI1yr_vs_APPKI6mo	-0.204927	0.15415	4.63539	0.245379	0.84485	Tuba1a	none
P68372	APPKI1yr_vs_APPKI6mo	0.189962	0.101141	16.6354	0.0779976	0.713124	Tubb4b	none
P68404	APPKI1yr_vs_APPKI6mo	-0.202697	0.247525	16.6354	0.424423	0.84485	Prkcb	none
P68510	APPKI1yr_vs_APPKI6mo	-0.12078	0.192574	16.6354	0.53905	0.858565	Ywhah	none
P70122	APPKI1yr_vs_APPKI6mo	0.0427733	0.117229	16.6354	0.719806	0.880748	Sbds	none
P70168	APPKI1yr_vs_APPKI6mo	-0.06376	0.150689	16.6354	0.677626	0.866824	Kpnb1	none
P70175	APPKI1yr_vs_APPKI6mo	0.0449336	0.136982	16.6354	0.746984	0.89067	Dlg3	none
P70182	APPKI1yr_vs_APPKI6mo	0.561387	1.06834	16.6354	0.606185	0.859768	Pip5k1a	none
P70188	APPKI1yr_vs_APPKI6mo	0.329733	0.307788	16.6354	0.299333	0.84485	Kifap3	none
P70195	APPKI1yr_vs_APPKI6mo	0.300546	0.699372	16.6354	0.672901	0.864528	Psmb7	none
P70205	APPKI1yr_vs_APPKI6mo	-0.0999266	0.124522	4.63538	0.461414	0.84485	Adcyap1r1	none
P70206	APPKI1yr_vs_APPKI6mo	-0.230004	0.11276	16.6354	0.0575817	0.682544	Plxna1	none
P70207	APPKI1yr_vs_APPKI6mo	0.387257	0.43774	16.6354	0.388941	0.84485	Plxna2	none
P70211	APPKI1yr_vs_APPKI6mo	0.0819513	0.377614	16.6354	0.830829	0.925521	Dcc	none
P70232	APPKI1yr_vs_APPKI6mo	-0.46369	0.504545	16.6354	0.371216	0.84485	Chl1	none
P70236	APPKI1yr_vs_APPKI6mo	-0.0695186	0.21247	16.6354	0.747604	0.89067	Map2k6	none
P70257	APPKI1yr_vs_APPKI6mo	-0.177977	0.156264	4.63537	0.310139	0.84485	Nfix	none
P70265	APPKI1yr_vs_APPKI6mo	0.234663	0.203583	16.6354	0.265343	0.84485	Pfkfb2	none
P70280	APPKI1yr_vs_APPKI6mo	0.136333	0.134389	16.6354	0.324887	0.84485	Vamp7	none
P70288	APPKI1yr_vs_APPKI6mo	-0.109725	0.513981	16.6354	0.833547	0.926938	Hdac2	none
P70290	APPKI1yr_vs_APPKI6mo	0.303019	0.972661	16.6354	0.759264	0.892352	Mpp1	none
P70296	APPKI1yr_vs_APPKI6mo	0.984686	0.669256	16.6354	0.15987	0.798125	Pebp1	none
P70297	APPKI1yr_vs_APPKI6mo	-0.137212	0.231393	16.6354	0.561168	0.858565	Stam	none
P70302	APPKI1yr_vs_APPKI6mo	-0.146137	0.490389	16.6354	0.769391	0.89686	Stim1	none
P70336	APPKI1yr_vs_APPKI6mo	0.0598706	0.101015	16.6354	0.561361	0.858565	Rock2	none
P70349	APPKI1yr_vs_APPKI6mo	1.6558	1.03109	16.6354	0.127118	0.783687	Hint1	none
P70362	APPKI1yr_vs_APPKI6mo	0.108984	0.431996	16.6354	0.803915	0.915091	Ufd1	none
P70372	APPKI1yr_vs_APPKI6mo	-0.163533	0.144657	16.6354	0.274307	0.84485	Elavl1	none
P70392	APPKI1yr_vs_APPKI6mo	-0.314132	0.682423	16.6354	0.651248	0.863556	Rasgrf2	none
P70398	APPKI1yr_vs_APPKI6mo	-0.0950463	0.118188	4.63537	0.460519	0.84485	Usp9x	none
P70404	APPKI1yr_vs_APPKI6mo	-0.150588	0.111284	16.6354	0.194101	0.824134	Idh3g	none
P70408	APPKI1yr_vs_APPKI6mo	-0.169485	0.120558	16.6354	0.178174	0.805887	Cdh10	none
P70414	APPKI1yr_vs_APPKI6mo	-0.0667843	0.125174	16.6354	0.600721	0.859768	Slc8a1	none
P70429	APPKI1yr_vs_APPKI6mo	0.642243	0.534749	16.6354	0.246566	0.84485	Evl	none
P70441	APPKI1yr_vs_APPKI6mo	0.0147841	0.0864781	16.6354	0.866319	0.944506	Slc9a3r1	none
P70452	APPKI1yr_vs_APPKI6mo	0.358958	0.55447	16.6354	0.526213	0.856596	Stx4a	none
P70460	APPKI1yr_vs_APPKI6mo	0.449975	0.635669	16.6354	0.488823	0.850504	Vasp	none
P70663	APPKI1yr_vs_APPKI6mo	-0.95253	0.776825	16.6354	0.237204	0.84485	Sparcl1	none
P70670	APPKI1yr_vs_APPKI6mo	0.0585686	0.131482	4.63538	0.676021	0.866742	Naca	none
P70697	APPKI1yr_vs_APPKI6mo	-0.459668	0.66908	16.6354	0.501539	0.852976	Urod	none
P70698	APPKI1yr_vs_APPKI6mo	0.52089	0.136658	16.6354	0.00144313	0.137727	Ctps	none
P70699	APPKI1yr_vs_APPKI6mo	-0.277885	0.253997	16.6354	0.289522	0.84485	Gaa	none
P70704	APPKI1yr_vs_APPKI6mo	-0.202456	0.297846	16.6354	0.506023	0.855322	Atp8a1	none
P80313	APPKI1yr_vs_APPKI6mo	-0.0871147	0.0934843	16.6354	0.364735	0.84485	Cct7	none
P80314	APPKI1yr_vs_APPKI6mo	0.024955	0.270516	16.6354	0.927602	0.970904	Cct2	none
P80315	APPKI1yr_vs_APPKI6mo	-0.197461	0.18462	16.6354	0.300097	0.84485	Cct4	none
P80316	APPKI1yr_vs_APPKI6mo	-0.219622	0.211166	16.6354	0.3132	0.84485	Cct5	none
P80317	APPKI1yr_vs_APPKI6mo	-0.139736	0.189333	16.6354	0.470773	0.845623	Cct6a	none
P80318	APPKI1yr_vs_APPKI6mo	-0.180182	0.52226	16.6354	0.734414	0.886172	Cct3	none
P80560	APPKI1yr_vs_APPKI6mo	-0.0115155	0.127023	5.01104	0.931278	0.972817	Ptprn2	none
P83093	APPKI1yr_vs_APPKI6mo	0.0622246	0.241096	16.6354	0.799503	0.912807	Stim2	none
P83510	APPKI1yr_vs_APPKI6mo	0.120782	0.160219	16.6354	0.461472	0.84485	Tnik	none
P83741	APPKI1yr_vs_APPKI6mo	-0.0472209	0.129133	4.63537	0.730695	0.884438	Wnk1	none
P83870	APPKI1yr_vs_APPKI6mo	-0.187974	0.376845	16.6354	0.624444	0.860661	Phf5a	none
P83882	APPKI1yr_vs_APPKI6mo	-2.72957e-05	0.14294	16.6354	0.99985	0.99985	Rpl36a	none
P83882	APPKI1yr_vs_APPKI6mo	-2.72957e-05	0.14294	16.6354	0.99985	0.99985	Rpl36al	none
P83887	APPKI1yr_vs_APPKI6mo	-0.441732	0.498214	16.6354	0.387916	0.84485	Tubg1	none
P83940	APPKI1yr_vs_APPKI6mo	-0.0734428	0.283365	16.6354	0.798676	0.912422	Eloc	none
P84075	APPKI1yr_vs_APPKI6mo	0.0456841	0.330604	16.6354	0.891754	0.956652	Hpca	none
P84084	APPKI1yr_vs_APPKI6mo	0.101992	0.0978597	16.6354	0.312219	0.84485	Arf5	none
P84086	APPKI1yr_vs_APPKI6mo	0.475705	0.540418	16.6354	0.391262	0.84485	Cplx2	none
P84089	APPKI1yr_vs_APPKI6mo	0.58812	0.628277	16.6354	0.362621	0.84485	Erh	none
P84091	APPKI1yr_vs_APPKI6mo	-0.263781	0.284634	16.6354	0.367313	0.84485	Ap2m1	none
P84096	APPKI1yr_vs_APPKI6mo	0.210561	0.130118	4.63615	0.171093	0.798125	Rhog	none
P84099	APPKI1yr_vs_APPKI6mo	0.293262	0.123685	16.6354	0.0301039	0.548958	Rpl19	none
P84104	APPKI1yr_vs_APPKI6mo	-0.0918491	0.131222	16.6354	0.493632	0.850504	Srsf3	none
P97300	APPKI1yr_vs_APPKI6mo	-0.202122	0.328282	16.6354	0.546427	0.858565	Nptn	none
P97315	APPKI1yr_vs_APPKI6mo	0.135587	0.297805	16.6354	0.654788	0.863556	Csrp1	none
P97333	APPKI1yr_vs_APPKI6mo	-0.229533	0.432762	16.6354	0.602851	0.859768	Nrp1	none
P97351	APPKI1yr_vs_APPKI6mo	-0.215133	0.473587	16.6354	0.655511	0.863556	Rps3a1	none
P97352	APPKI1yr_vs_APPKI6mo	0.69971	0.438311	16.6354	0.129224	0.783687	NA	none
P97352	APPKI1yr_vs_APPKI6mo	0.69971	0.438311	16.6354	0.129224	0.783687	S100a13	none
P97355	APPKI1yr_vs_APPKI6mo	0.391641	0.449638	16.6354	0.396143	0.84485	Sms	none
P97364	APPKI1yr_vs_APPKI6mo	-0.425921	0.345941	16.6354	0.235372	0.84485	Sephs2	none
P97370	APPKI1yr_vs_APPKI6mo	0.217898	0.121404	16.6354	0.0908742	0.735561	Atp1b3	none
P97371	APPKI1yr_vs_APPKI6mo	0.243584	0.562749	16.6354	0.670687	0.864027	Psme1	none
P97372	APPKI1yr_vs_APPKI6mo	-0.393052	0.37889	16.6354	0.314405	0.84485	Psme2	none
P97372	APPKI1yr_vs_APPKI6mo	-0.393052	0.37889	16.6354	0.314405	0.84485	Psme2b	none
P97379	APPKI1yr_vs_APPKI6mo	0.756825	1.12641	16.6354	0.510876	0.855684	G3bp2	none
P97384	APPKI1yr_vs_APPKI6mo	0.00118241	0.122939	4.63557	0.992726	0.99755	Anxa11	none
P97390	APPKI1yr_vs_APPKI6mo	-0.0935033	0.154606	16.6354	0.553482	0.858565	Vps45	none
P97393	APPKI1yr_vs_APPKI6mo	-0.0921668	0.114763	16.6354	0.433241	0.84485	NA	none
P97393	APPKI1yr_vs_APPKI6mo	-0.0921668	0.114763	16.6354	0.433241	0.84485	Arhgap5	none
P97411	APPKI1yr_vs_APPKI6mo	-0.00623977	0.123857	4.64255	0.961915	0.986063	Ica1	none
P97427	APPKI1yr_vs_APPKI6mo	0.0722871	0.111311	16.6354	0.524935	0.856596	Crmp1	none
P97429	APPKI1yr_vs_APPKI6mo	0.506739	0.345382	16.6354	0.160977	0.798125	Anxa4	none
P97434	APPKI1yr_vs_APPKI6mo	-0.195714	0.267476	16.6354	0.47453	0.847099	Mprip	none
P97441	APPKI1yr_vs_APPKI6mo	-0.157671	0.425271	16.6354	0.7155	0.880748	Slc30a3	none
P97445	APPKI1yr_vs_APPKI6mo	0.163961	0.165304	16.6354	0.33547	0.84485	Cacna1a	none
P97447	APPKI1yr_vs_APPKI6mo	0.307005	0.156344	16.6354	0.0665097	0.698294	Fhl1	none
P97449	APPKI1yr_vs_APPKI6mo	-0.504054	0.228217	16.6354	0.0415369	0.617474	Anpep	none
P97450	APPKI1yr_vs_APPKI6mo	0.924273	1.05391	16.6354	0.39298	0.84485	Atp5j	none
P97461	APPKI1yr_vs_APPKI6mo	0.220828	0.290779	16.6354	0.458219	0.84485	Rps5	none
P97467	APPKI1yr_vs_APPKI6mo	-0.16434	0.137056	16.6354	0.247302	0.84485	Pam	none
P97471	APPKI1yr_vs_APPKI6mo	0.440495	0.234909	16.6354	0.0784344	0.713359	Smad4	none
P97478	APPKI1yr_vs_APPKI6mo	-0.224747	0.24191	16.6354	0.366149	0.84485	Coq7	none
P97492	APPKI1yr_vs_APPKI6mo	-0.215077	0.130888	16.6354	0.119103	0.768798	Rgs14	none
P97494	APPKI1yr_vs_APPKI6mo	-0.372502	0.498629	16.6354	0.46546	0.845155	Gclc	none
P97742	APPKI1yr_vs_APPKI6mo	0.0576066	0.12643	16.6354	0.654541	0.863556	Cpt1a	none
P97765	APPKI1yr_vs_APPKI6mo	-0.193633	0.187193	16.6354	0.315751	0.84485	Wbp2	none
P97772	APPKI1yr_vs_APPKI6mo	-0.283981	0.362534	16.6354	0.444448	0.84485	Grm1	none
P97797	APPKI1yr_vs_APPKI6mo	0.077599	0.129039	4.63537	0.57579	0.859064	Sirpa	none
P97798	APPKI1yr_vs_APPKI6mo	0.230574	0.139883	4.63538	0.164778	0.798125	NA	none
P97798	APPKI1yr_vs_APPKI6mo	0.230574	0.139883	4.63538	0.164778	0.798125	Neo1	none
P97807	APPKI1yr_vs_APPKI6mo	0.32998	0.350367	16.6354	0.359765	0.84485	Fh1	none
P97823	APPKI1yr_vs_APPKI6mo	0.703784	0.895727	16.6354	0.443084	0.84485	Lypla1	none
P97825	APPKI1yr_vs_APPKI6mo	-0.180326	0.179226	16.6354	0.32876	0.84485	Jpt1	none
P97930	APPKI1yr_vs_APPKI6mo	0.159002	0.143937	4.63537	0.323321	0.84485	Dtymk	none
P97950	APPKI1yr_vs_APPKI6mo	0.127175	0.608546	16.6354	0.837	0.928206	Rab33a	none
P97952	APPKI1yr_vs_APPKI6mo	0.0754008	0.28248	16.6354	0.792808	0.909265	Scn1b	none
P98086	APPKI1yr_vs_APPKI6mo	0.984492	0.274498	16.6354	0.00234152	0.173046	C1qa	up
P98203	APPKI1yr_vs_APPKI6mo	-0.413137	0.212667	16.6354	0.0691832	0.698294	Arvcf	none
P99024	APPKI1yr_vs_APPKI6mo	-0.751432	0.312089	16.6354	0.0279646	0.539297	Tubb5	down
P99026	APPKI1yr_vs_APPKI6mo	0.134871	0.341828	16.6354	0.698183	0.873256	Psmb4	none
P99027	APPKI1yr_vs_APPKI6mo	0.0693509	0.234361	16.6354	0.770957	0.897842	Rplp2	none
P99028	APPKI1yr_vs_APPKI6mo	0.214196	0.478921	16.6354	0.660465	0.863556	Uqcrh	none
P99029	APPKI1yr_vs_APPKI6mo	0.32638	0.402364	16.6354	0.42873	0.84485	Prdx5	none
Q00493	APPKI1yr_vs_APPKI6mo	-0.0559738	0.10616	16.6354	0.604976	0.859768	Cpe	none
Q00612	APPKI1yr_vs_APPKI6mo	0.233706	0.242589	16.6354	0.349151	0.84485	G6pdx	none
Q00623	APPKI1yr_vs_APPKI6mo	0.228418	0.936216	16.6354	0.81023	0.91677	Apoa1	none
Q00898	APPKI1yr_vs_APPKI6mo	-1.60574	1.54812	13.6354	0.31768	0.84485	Serpina1e	none
Q00915	APPKI1yr_vs_APPKI6mo	0.0826784	0.147511	16.6354	0.582617	0.859768	Rbp1	none
Q00PI9	APPKI1yr_vs_APPKI6mo	-0.121723	0.15907	16.6354	0.454861	0.84485	Hnrnpul2	none
Q01063	APPKI1yr_vs_APPKI6mo	0.127835	0.217484	16.6354	0.564566	0.858565	Pde4d	none
Q01065	APPKI1yr_vs_APPKI6mo	0.385072	0.509728	16.6354	0.460545	0.84485	Pde1b	none
Q01097	APPKI1yr_vs_APPKI6mo	-0.00731081	0.189796	16.6354	0.969732	0.98796	Grin2b	none
Q01405	APPKI1yr_vs_APPKI6mo	-0.191823	0.202538	16.6354	0.357144	0.84485	Sec23a	none
Q01730	APPKI1yr_vs_APPKI6mo	0.0083659	0.136768	16.6354	0.951954	0.981141	NA	none
Q01768	APPKI1yr_vs_APPKI6mo	-0.176149	0.233646	16.6354	0.461438	0.84485	Nme2	none
Q01853	APPKI1yr_vs_APPKI6mo	-0.164129	0.131795	16.6354	0.230264	0.84485	Vcp	none
Q02013	APPKI1yr_vs_APPKI6mo	-0.216693	0.42768	16.6354	0.619036	0.859804	Aqp1	none
Q02053	APPKI1yr_vs_APPKI6mo	0.00322868	0.100367	16.6354	0.97472	0.989449	Uba1	none
Q02105	APPKI1yr_vs_APPKI6mo	0.587969	0.388882	16.6354	0.149311	0.797183	C1qc	none
Q02248	APPKI1yr_vs_APPKI6mo	-0.350279	0.563825	16.6354	0.542852	0.858565	Ctnnb1	none
Q02257	APPKI1yr_vs_APPKI6mo	0.160776	0.221385	16.6354	0.477794	0.847312	Jup	none
Q02357	APPKI1yr_vs_APPKI6mo	0.769983	0.455725	16.6354	0.109761	0.757939	Ank1	none
Q02819	APPKI1yr_vs_APPKI6mo	1.16141	0.245584	16.6354	0.000205013	0.0635882	Nucb1	up
Q03137	APPKI1yr_vs_APPKI6mo	-0.176415	0.142632	16.6354	0.233318	0.84485	Epha4	none
Q03141	APPKI1yr_vs_APPKI6mo	-0.033588	0.16056	16.6354	0.836838	0.928206	Mark3	none
Q03157	APPKI1yr_vs_APPKI6mo	-0.206853	0.138091	4.63537	0.198895	0.829917	Aplp1	none
Q03173	APPKI1yr_vs_APPKI6mo	-0.61278	0.751573	16.6354	0.426403	0.84485	Enah	none
Q03265	APPKI1yr_vs_APPKI6mo	0.147107	0.3731	16.6354	0.698381	0.873256	Atp5a1	none
Q03717	APPKI1yr_vs_APPKI6mo	-0.0589447	0.430163	16.6354	0.892653	0.956652	Kcnb1	none
Q03958	APPKI1yr_vs_APPKI6mo	0.757079	0.426435	16.6354	0.0941334	0.735561	Pfdn6	none
Q04447	APPKI1yr_vs_APPKI6mo	-0.169278	0.136957	16.6354	0.23363	0.84485	Ckb	none
Q04690	APPKI1yr_vs_APPKI6mo	-0.127218	0.12429	16.6354	0.320699	0.84485	Nf1	none
Q04735	APPKI1yr_vs_APPKI6mo	-0.508081	0.380598	16.6354	0.199875	0.832142	Cdk16	none
Q04750	APPKI1yr_vs_APPKI6mo	-0.230357	0.147928	16.6354	0.138238	0.783687	Top1	none
Q05186	APPKI1yr_vs_APPKI6mo	0.295586	0.317445	16.6354	0.365099	0.84485	Rcn1	none
Q05512	APPKI1yr_vs_APPKI6mo	0.534925	0.208545	16.6354	0.0203176	0.46394	Mark2	none
Q05793	APPKI1yr_vs_APPKI6mo	-0.381552	0.330214	16.6354	0.264226	0.84485	Hspg2	none
Q05816	APPKI1yr_vs_APPKI6mo	0.257686	0.326618	16.6354	0.441238	0.84485	Fabp5	none
Q05920	APPKI1yr_vs_APPKI6mo	-0.0946504	0.121668	16.6354	0.447527	0.84485	NA	none
Q05A62	APPKI1yr_vs_APPKI6mo	-0.335347	0.156721	16.6354	0.0475078	0.642996	Dnal1	none
Q05BC3	APPKI1yr_vs_APPKI6mo	-0.0907409	0.21676	16.6354	0.680846	0.86792	Eml1	none
Q05D44	APPKI1yr_vs_APPKI6mo	-0.0227895	0.200942	16.6354	0.91106	0.96413	Eif5b	none
Q06138	APPKI1yr_vs_APPKI6mo	-0.547447	0.250632	16.6354	0.0435671	0.62129	Cab39	none
Q06185	APPKI1yr_vs_APPKI6mo	-0.014981	0.124649	4.63541	0.90937	0.963197	Atp5k	none
Q06335	APPKI1yr_vs_APPKI6mo	0.188689	0.140874	16.6354	0.198448	0.828984	Aplp2	none
Q06890	APPKI1yr_vs_APPKI6mo	0.610277	0.117308	16.6354	7.70418e-05	0.0318611	Clu	up
Q07076	APPKI1yr_vs_APPKI6mo	0.228405	0.245343	16.6354	0.365187	0.84485	Anxa7	none
Q07235	APPKI1yr_vs_APPKI6mo	0.249667	0.247847	16.6354	0.328198	0.84485	Serpine2	none
Q07417	APPKI1yr_vs_APPKI6mo	0.0906936	0.202142	16.6354	0.659463	0.863556	Acads	none
Q08331	APPKI1yr_vs_APPKI6mo	-0.0788527	0.2039	16.6354	0.703864	0.874719	Calb2	none
Q08460	APPKI1yr_vs_APPKI6mo	-0.167829	0.128653	16.6354	0.209821	0.84485	Kcnma1	none
Q08642	APPKI1yr_vs_APPKI6mo	0.245556	0.18996	16.6354	0.213792	0.84485	Padi2	none
Q08943	APPKI1yr_vs_APPKI6mo	-0.623847	0.514036	16.6354	0.241842	0.84485	Ssrp1	none
Q0GA42	APPKI1yr_vs_APPKI6mo	-0.0655198	0.208939	16.6354	0.757736	0.892076	Cnnm1	none
Q0GNC1	APPKI1yr_vs_APPKI6mo	-0.49863	0.381287	16.6354	0.208742	0.84485	Inf2	none
Q0KL01	APPKI1yr_vs_APPKI6mo	0.224047	0.127144	4.63538	0.142933	0.792841	Ubxn2b	none
Q0KL02	APPKI1yr_vs_APPKI6mo	-0.0940727	0.259573	16.6354	0.721607	0.880748	Trio	none
Q0P5W1	APPKI1yr_vs_APPKI6mo	-0.299238	0.502414	16.6354	0.559458	0.858565	Vps8	none
Q0VBD0	APPKI1yr_vs_APPKI6mo	0.3456	0.648505	16.6354	0.601138	0.859768	Itgb8	none
Q0VBF8	APPKI1yr_vs_APPKI6mo	-0.440611	0.863431	16.6354	0.616543	0.859768	Stum	none
Q0VE82	APPKI1yr_vs_APPKI6mo	-0.275819	0.172673	16.6354	0.129007	0.783687	Cpne7	none
Q0VGY8	APPKI1yr_vs_APPKI6mo	0.0368217	0.14556	4.63537	0.811126	0.91677	Tanc1	none
Q11011	APPKI1yr_vs_APPKI6mo	-0.153999	0.108642	16.6354	0.174798	0.803004	Npepps	none
Q11136	APPKI1yr_vs_APPKI6mo	-0.56117	0.135894	16.6354	0.000730003	0.104843	Pepd	none
Q148V7	APPKI1yr_vs_APPKI6mo	-0.0410718	0.125832	4.63537	0.758336	0.892076	Relch	none
Q14BB9	APPKI1yr_vs_APPKI6mo	0.037265	0.364079	16.6354	0.919699	0.967256	Map6d1	none
Q14BI2	APPKI1yr_vs_APPKI6mo	-0.540119	0.152706	16.6354	0.00260452	0.176795	Grm2	none
Q14C51	APPKI1yr_vs_APPKI6mo	0.489649	0.210992	16.6354	0.0332886	0.565754	Ptcd3	none
Q14CH0	APPKI1yr_vs_APPKI6mo	0.565677	0.286947	16.6354	0.0655506	0.698294	Fam171b	none
Q1HFZ0	APPKI1yr_vs_APPKI6mo	0.164638	0.219546	16.6354	0.463789	0.84485	Nsun2	none
Q2EMV9	APPKI1yr_vs_APPKI6mo	0.138468	0.208445	16.6354	0.515607	0.856506	Parp14	none
Q2M3X8	APPKI1yr_vs_APPKI6mo	0.242231	0.120554	16.6354	0.0610148	0.696586	Phactr1	none
Q2NL51	APPKI1yr_vs_APPKI6mo	0.190368	0.130948	16.6354	0.164616	0.798125	Gsk3a	none
Q2PFD7	APPKI1yr_vs_APPKI6mo	-0.566858	0.569961	16.6354	0.3342	0.84485	Psd3	none
Q2TBE6	APPKI1yr_vs_APPKI6mo	-0.173573	0.239141	16.6354	0.478039	0.847312	Pi4k2a	none
Q2TPA8	APPKI1yr_vs_APPKI6mo	0.630487	0.488516	16.6354	0.214487	0.84485	Hsdl2	none
Q31125	APPKI1yr_vs_APPKI6mo	0.178538	0.302084	16.6354	0.562451	0.858565	Slc39a7	none
Q3B7Z2	APPKI1yr_vs_APPKI6mo	-0.50388	0.134255	16.6354	0.00163648	0.143125	Osbp	none
Q3KNM2	APPKI1yr_vs_APPKI6mo	-2.34041	1.42891	16.6354	0.120218	0.768815	March5	none
Q3TBL6	APPKI1yr_vs_APPKI6mo	0.0236868	0.220542	16.6354	0.915754	0.965861	Tnfaip8l3	none
Q3TC72	APPKI1yr_vs_APPKI6mo	0.680212	0.329413	16.6354	0.0548797	0.6812	Fahd2a	none
Q3TCH7	APPKI1yr_vs_APPKI6mo	0.0687184	0.293671	16.6354	0.817842	0.91964	Cul4a	none
Q3TCJ1	APPKI1yr_vs_APPKI6mo	-0.37493	0.226307	16.6354	0.116311	0.768798	Abraxas2	none
Q3TDD9	APPKI1yr_vs_APPKI6mo	0.298163	0.397719	16.6354	0.463918	0.84485	Ppp1r21	none
Q3TDK6	APPKI1yr_vs_APPKI6mo	0.809778	0.464889	16.6354	0.0999871	0.738397	Rogdi	none
Q3TDN2	APPKI1yr_vs_APPKI6mo	0.0936026	0.530074	16.6354	0.861967	0.943046	Faf2	none
Q3TDQ1	APPKI1yr_vs_APPKI6mo	-0.159743	1.11439	16.6354	0.887739	0.954554	Stt3b	none
Q3TEA8	APPKI1yr_vs_APPKI6mo	0.0725402	0.112248	16.6354	0.526935	0.856596	Hp1bp3	none
Q3TES0	APPKI1yr_vs_APPKI6mo	0.445791	0.14675	4.63537	0.0317795	0.553371	Iqsec3	none
Q3TFD2	APPKI1yr_vs_APPKI6mo	0.5479	0.321631	16.6354	0.10708	0.753299	Lpcat1	none
Q3TFQ1	APPKI1yr_vs_APPKI6mo	0.158581	0.18568	16.6354	0.405207	0.84485	Spryd7	none
Q3TH73	APPKI1yr_vs_APPKI6mo	0.23022	0.188365	16.6354	0.238666	0.84485	Ttyh2	none
Q3THG9	APPKI1yr_vs_APPKI6mo	-0.13429	0.539443	16.6354	0.806453	0.915959	Aarsd1	none
Q3THK7	APPKI1yr_vs_APPKI6mo	0.109316	0.144184	16.6354	0.458955	0.84485	Gmps	none
Q3THS6	APPKI1yr_vs_APPKI6mo	0.065998	0.11382	16.6354	0.569789	0.858675	Mat2a	none
Q3TIR1	APPKI1yr_vs_APPKI6mo	0.214127	0.409548	16.6354	0.607982	0.859768	Trappc13	none
Q3TIR3	APPKI1yr_vs_APPKI6mo	0.314639	0.281402	16.6354	0.279405	0.84485	Ric8a	none
Q3TIV5	APPKI1yr_vs_APPKI6mo	0.0363529	0.152333	16.6354	0.814299	0.917596	Zc3h15	none
Q3TL44	APPKI1yr_vs_APPKI6mo	0.285688	0.147025	16.6354	0.0691204	0.698294	Nlrx1	none
Q3TLH4	APPKI1yr_vs_APPKI6mo	0.330567	0.237327	16.6354	0.181995	0.813633	Prrc2c	none
Q3TLI0	APPKI1yr_vs_APPKI6mo	0.0797876	0.119561	16.6354	0.513709	0.856258	NA	none
Q3TLI0	APPKI1yr_vs_APPKI6mo	0.0797876	0.119561	16.6354	0.513709	0.856258	Trappc10	none
Q3TLS3	APPKI1yr_vs_APPKI6mo	0.170379	0.247389	16.6354	0.500499	0.852177	Gdpgp1	none
Q3TMH2	APPKI1yr_vs_APPKI6mo	-0.510036	0.323729	16.6354	0.133965	0.783687	Scrn3	none
Q3TPE9	APPKI1yr_vs_APPKI6mo	-0.110165	0.287068	16.6354	0.706016	0.875728	Ankmy2	none
Q3TPX4	APPKI1yr_vs_APPKI6mo	-0.418819	0.312233	16.6354	0.197828	0.828984	Exoc5	none
Q3TTY5	APPKI1yr_vs_APPKI6mo	-0.411708	0.629053	16.6354	0.521744	0.856596	Krt2	none
Q3TW96	APPKI1yr_vs_APPKI6mo	0.240937	0.269229	16.6354	0.383599	0.84485	Uap1l1	none
Q3TWI9	APPKI1yr_vs_APPKI6mo	-0.135252	0.296071	16.6354	0.653708	0.863556	Tmem63b	none
Q3TWL2	APPKI1yr_vs_APPKI6mo	-0.106963	0.140664	16.6354	0.457648	0.84485	Pip4p1	none
Q3TWW8	APPKI1yr_vs_APPKI6mo	0.122119	0.131346	4.63537	0.398337	0.84485	Srsf6	none
Q3TXS7	APPKI1yr_vs_APPKI6mo	-0.216184	0.202338	16.6354	0.300587	0.84485	Psmd1	none
Q3TXX4	APPKI1yr_vs_APPKI6mo	0.095388	0.149591	16.6354	0.532376	0.856596	Slc17a7	none
Q3TY60	APPKI1yr_vs_APPKI6mo	-0.884944	0.646033	16.6354	0.188953	0.817982	Fam131b	none
Q3TY86	APPKI1yr_vs_APPKI6mo	0.310903	0.268477	16.6354	0.26321	0.84485	Aifm3	none
Q3TYX3	APPKI1yr_vs_APPKI6mo	0.723584	0.522134	16.6354	0.1841	0.81574	Smyd5	none
Q3TZZ7	APPKI1yr_vs_APPKI6mo	-0.0481407	0.125477	16.6354	0.706088	0.875728	Esyt2	none
Q3U0M1	APPKI1yr_vs_APPKI6mo	0.0823188	0.224273	16.6354	0.718211	0.880748	Trappc9	none
Q3U0V1	APPKI1yr_vs_APPKI6mo	0.204151	0.384641	16.6354	0.602602	0.859768	Khsrp	none
Q3U186	APPKI1yr_vs_APPKI6mo	0.279606	0.294263	16.6354	0.355616	0.84485	Rars2	none
Q3U1J4	APPKI1yr_vs_APPKI6mo	0.560956	0.187723	16.6354	0.00840974	0.295653	Ddb1	none
Q3U214	APPKI1yr_vs_APPKI6mo	-0.53313	0.265574	16.6354	0.0612287	0.696586	Mast3	none
Q3U487	APPKI1yr_vs_APPKI6mo	0.793324	0.539123	16.6354	0.159818	0.798125	Hectd3	none
Q3U5Q7	APPKI1yr_vs_APPKI6mo	0.831928	0.431335	16.6354	0.0710068	0.698294	Cmpk2	none
Q3U9G9	APPKI1yr_vs_APPKI6mo	0.102234	0.229822	16.6354	0.662169	0.863556	Lbr	none
Q3UBX0	APPKI1yr_vs_APPKI6mo	0.2143	0.409545	16.6354	0.607691	0.859768	Tmem109	none
Q3UCV8	APPKI1yr_vs_APPKI6mo	-0.0248284	0.2893	16.6354	0.932632	0.972817	Otulin	none
Q3UDE2	APPKI1yr_vs_APPKI6mo	-0.0160009	0.168747	4.63537	0.928417	0.971211	Ttll12	none
Q3UE37	APPKI1yr_vs_APPKI6mo	0.636601	0.582734	16.6354	0.290209	0.84485	Ube2z	none
Q3UEB3	APPKI1yr_vs_APPKI6mo	0.00813476	0.119752	16.6354	0.946651	0.979193	Puf60	none
Q3UFK8	APPKI1yr_vs_APPKI6mo	0.345625	0.236746	16.6354	0.162945	0.798125	Frmd8	none
Q3UFS0	APPKI1yr_vs_APPKI6mo	0.394165	0.522542	16.6354	0.461202	0.84485	Zyg11b	none
Q3UFY7	APPKI1yr_vs_APPKI6mo	-0.0893026	0.137493	16.6354	0.524877	0.856596	Nt5c3b	none
Q3UGR5	APPKI1yr_vs_APPKI6mo	-0.0828756	0.149374	16.6354	0.586402	0.859768	Hdhd2	none
Q3UGX3	APPKI1yr_vs_APPKI6mo	-0.481158	0.771271	16.6354	0.541187	0.858565	Nat8l	none
Q3UGY8	APPKI1yr_vs_APPKI6mo	0.00104898	0.0873833	16.6354	0.990565	0.996922	Arfgef3	none
Q3UH60	APPKI1yr_vs_APPKI6mo	-0.106426	0.218483	16.6354	0.632532	0.863556	Dip2b	none
Q3UH66	APPKI1yr_vs_APPKI6mo	-0.392794	0.297744	16.6354	0.204961	0.840858	Wnk2	none
Q3UH68	APPKI1yr_vs_APPKI6mo	-0.135112	0.234753	16.6354	0.572623	0.858675	Limch1	none
Q3UH99	APPKI1yr_vs_APPKI6mo	0.0880477	0.141635	16.6354	0.542596	0.858565	Shisa6	none
Q3UHB1	APPKI1yr_vs_APPKI6mo	-0.0641605	0.0949285	16.6354	0.508403	0.855684	Nt5dc3	none
Q3UHB8	APPKI1yr_vs_APPKI6mo	-0.399819	0.478007	16.6354	0.414768	0.84485	Ccdc177	none
Q3UHD1	APPKI1yr_vs_APPKI6mo	0.0138567	0.16527	16.6354	0.934182	0.972817	Adgrb1	none
Q3UHD6	APPKI1yr_vs_APPKI6mo	0.0785463	0.141109	16.6354	0.585187	0.859768	Snx27	none
Q3UHD9	APPKI1yr_vs_APPKI6mo	-0.150101	0.196165	16.6354	0.454886	0.84485	Agap2	none
Q3UHH2	APPKI1yr_vs_APPKI6mo	0.471604	0.359457	16.6354	0.207341	0.843412	Slc22a23	none
Q3UHJ0	APPKI1yr_vs_APPKI6mo	0.160088	0.547838	16.6354	0.773733	0.899904	Aak1	none
Q3UHK1	APPKI1yr_vs_APPKI6mo	0.136602	0.239421	16.6354	0.575929	0.859064	Slc2a13	none
Q3UHK6	APPKI1yr_vs_APPKI6mo	-0.36331	0.520977	16.6354	0.495208	0.850504	Tenm4	none
Q3UHL1	APPKI1yr_vs_APPKI6mo	-0.25554	0.620131	16.6354	0.685546	0.868465	Camkv	none
Q3UHX2	APPKI1yr_vs_APPKI6mo	-0.665749	0.760478	16.6354	0.393802	0.84485	Pdap1	none
Q3UI43	APPKI1yr_vs_APPKI6mo	0.52289	0.315724	16.6354	0.116428	0.768798	Babam1	none
Q3UIU2	APPKI1yr_vs_APPKI6mo	-0.839072	0.930508	16.6354	0.380068	0.84485	Ndufb6	none
Q3UJB9	APPKI1yr_vs_APPKI6mo	-0.208176	0.252109	4.63539	0.449346	0.84485	Edc4	none
Q3UJP5	APPKI1yr_vs_APPKI6mo	-0.39408	0.374745	16.6354	0.308022	0.84485	2610301B20Rik	none
Q3UJU9	APPKI1yr_vs_APPKI6mo	-0.288621	0.213343	16.6354	0.194206	0.824134	Rmdn3	none
Q3UKJ7	APPKI1yr_vs_APPKI6mo	0.245475	0.181781	4.63537	0.239067	0.84485	Smu1	none
Q3UL36	APPKI1yr_vs_APPKI6mo	0.0900291	0.107559	16.6354	0.414445	0.84485	Arglu1	none
Q3ULA2	APPKI1yr_vs_APPKI6mo	0.470704	0.606016	16.6354	0.448229	0.84485	Btrc	none
Q3ULD5	APPKI1yr_vs_APPKI6mo	0.199371	0.151704	16.6354	0.206608	0.843196	Mccc2	none
Q3ULF4	APPKI1yr_vs_APPKI6mo	0.027363	0.1126	16.6354	0.810969	0.91677	Spg7	none
Q3ULJ0	APPKI1yr_vs_APPKI6mo	-0.174169	0.120671	16.6354	0.167491	0.798125	Gpd1l	none
Q3UM45	APPKI1yr_vs_APPKI6mo	-0.221465	0.387346	16.6354	0.575136	0.859064	Ppp1r7	none
Q3UMB5	APPKI1yr_vs_APPKI6mo	0.371914	0.329409	16.6354	0.274903	0.84485	Smcr8	none
Q3UMB9	APPKI1yr_vs_APPKI6mo	1.735	1.65735	16.6354	0.310139	0.84485	Washc4	none
Q3UMR5	APPKI1yr_vs_APPKI6mo	0.0983868	0.309702	16.6354	0.754679	0.892076	Mcu	none
Q3UMT1	APPKI1yr_vs_APPKI6mo	0.06515	0.139872	16.6354	0.647411	0.863556	Ppp1r12c	none
Q3UMU9	APPKI1yr_vs_APPKI6mo	-0.564737	0.841092	16.6354	0.511162	0.855684	Hdgfl2	none
Q3UMY5	APPKI1yr_vs_APPKI6mo	0.464698	0.242963	16.6354	0.0731711	0.704236	Eml4	none
Q3UN02	APPKI1yr_vs_APPKI6mo	0.00515374	0.120065	4.63538	0.967549	0.986905	Lclat1	none
Q3UNH4	APPKI1yr_vs_APPKI6mo	-0.0255579	0.132952	16.6354	0.849886	0.935063	Gprin1	none
Q3UPH1	APPKI1yr_vs_APPKI6mo	0.0944865	0.154987	16.6354	0.550337	0.858565	Prrc1	none
Q3UPL0	APPKI1yr_vs_APPKI6mo	0.0288644	0.114589	16.6354	0.804208	0.915091	Sec31a	none
Q3UQ44	APPKI1yr_vs_APPKI6mo	0.234447	0.214438	16.6354	0.28984	0.84485	Iqgap2	none
Q3UQ84	APPKI1yr_vs_APPKI6mo	-0.147858	0.372221	16.6354	0.696247	0.873256	Tars2	none
Q3UR70	APPKI1yr_vs_APPKI6mo	-0.43945	0.187703	4.63542	0.07035	0.698294	Tgfbrap1	none
Q3URD3	APPKI1yr_vs_APPKI6mo	-0.190505	0.116924	16.6354	0.122035	0.773791	Slmap	none
Q3URE1	APPKI1yr_vs_APPKI6mo	-0.278565	0.423354	16.6354	0.519544	0.856506	Acsf3	none
Q3USB7	APPKI1yr_vs_APPKI6mo	0.373515	0.168395	16.6354	0.0407755	0.614439	Plcl1	none
Q3UTJ2	APPKI1yr_vs_APPKI6mo	0.0606608	0.129024	4.63802	0.659516	0.863556	Sorbs2	none
Q3UTQ8	APPKI1yr_vs_APPKI6mo	-0.161642	0.147639	16.6354	0.289186	0.84485	Cdkl5	none
Q3UTZ3	APPKI1yr_vs_APPKI6mo	-0.0511212	0.194002	16.6354	0.795395	0.910351	Map11	none
Q3UU96	APPKI1yr_vs_APPKI6mo	-0.0661898	0.106155	16.6354	0.541397	0.858565	Cdc42bpa	none
Q3UUG6	APPKI1yr_vs_APPKI6mo	0.00024991	0.211941	16.6354	0.999073	0.99961	Tbc1d24	none
Q3UUQ7	APPKI1yr_vs_APPKI6mo	0.534295	0.174757	15.6354	0.00768167	0.287887	Pgap1	none
Q3UV17	APPKI1yr_vs_APPKI6mo	-0.278391	0.41558	16.6354	0.512123	0.855684	Krt76	none
Q3UV70	APPKI1yr_vs_APPKI6mo	0.322215	0.333369	16.6354	0.347616	0.84485	Pdp1	none
Q3UVG3	APPKI1yr_vs_APPKI6mo	0.457335	0.299773	16.6354	0.145895	0.797183	Fam91a1	none
Q3UVK0	APPKI1yr_vs_APPKI6mo	-0.140626	0.153567	16.6354	0.372891	0.84485	Ermp1	none
Q3UVL4	APPKI1yr_vs_APPKI6mo	-0.0888036	0.122442	16.6354	0.478366	0.847312	Vps51	none
Q3UVX5	APPKI1yr_vs_APPKI6mo	-0.400657	0.888935	16.6354	0.658014	0.863556	Grm5	none
Q3UXZ6	APPKI1yr_vs_APPKI6mo	-0.0915723	0.313662	16.6354	0.773937	0.899904	Fam81a	none
Q3UYC0	APPKI1yr_vs_APPKI6mo	0.253026	0.241573	16.6354	0.309891	0.84485	Ppm1h	none
Q3UYG8	APPKI1yr_vs_APPKI6mo	0.103839	0.228005	16.6354	0.654691	0.863556	Macrod2	none
Q3UYV9	APPKI1yr_vs_APPKI6mo	1.23974	2.156	16.6354	0.572975	0.858675	Ncbp1	none
Q3V1L4	APPKI1yr_vs_APPKI6mo	0.00409017	0.120518	16.6354	0.97333	0.989008	Nt5c2	none
Q3V1U8	APPKI1yr_vs_APPKI6mo	0.405388	0.314872	16.6354	0.215555	0.84485	Elmod1	none
Q3V3Q7	APPKI1yr_vs_APPKI6mo	-0.162921	0.393316	16.6354	0.684002	0.868465	Pacs2	none
Q3V3R1	APPKI1yr_vs_APPKI6mo	0.112818	0.356631	16.6354	0.755677	0.892076	Mthfd1l	none
Q3V3V9	APPKI1yr_vs_APPKI6mo	-0.24179	0.182007	16.6354	0.201962	0.834289	NA	none
Q3V4B5	APPKI1yr_vs_APPKI6mo	0.336416	0.417731	16.6354	0.431985	0.84485	Commd6	none
Q4ACU6	APPKI1yr_vs_APPKI6mo	-0.254291	0.402978	16.6354	0.536596	0.856912	Shank3	none
Q4JIM5	APPKI1yr_vs_APPKI6mo	-0.517154	0.655883	16.6354	0.441506	0.84485	NA	none
Q4KMM3	APPKI1yr_vs_APPKI6mo	-0.0744903	0.141408	16.6354	0.605303	0.859768	Oxr1	none
Q4KUS2	APPKI1yr_vs_APPKI6mo	-0.0128154	0.100781	16.6354	0.900337	0.960463	Unc13a	none
Q4PJX1	APPKI1yr_vs_APPKI6mo	-0.131593	0.14242	16.6354	0.368706	0.84485	Odr4	none
Q4QQM4	APPKI1yr_vs_APPKI6mo	0.541691	0.170261	16.6354	0.00557754	0.250116	Trp53i11	none
Q4V9Z5	APPKI1yr_vs_APPKI6mo	-0.14199	0.244088	16.6354	0.568559	0.858565	Sez6l2	none
Q4VAA2	APPKI1yr_vs_APPKI6mo	0.0294881	0.347854	16.6354	0.933455	0.972817	Cdv3	none
Q4VAE3	APPKI1yr_vs_APPKI6mo	0.344335	0.288035	16.6354	0.24867	0.84485	Tmem65	none
Q4VBD2	APPKI1yr_vs_APPKI6mo	-0.484343	0.384471	16.6354	0.225142	0.84485	Tapt1	none
Q4VC33	APPKI1yr_vs_APPKI6mo	-0.415079	0.141536	16.6354	0.00945567	0.315344	Maea	none
Q501J6	APPKI1yr_vs_APPKI6mo	-0.637936	0.282651	16.6354	0.0377716	0.605769	Ddx17	down
Q505F5	APPKI1yr_vs_APPKI6mo	-0.157651	0.138389	16.6354	0.270764	0.84485	Lrrc47	none
Q52KI8	APPKI1yr_vs_APPKI6mo	0.600212	0.25552	16.6354	0.0314627	0.553371	Srrm1	up
Q52KR3	APPKI1yr_vs_APPKI6mo	-0.0771461	0.126938	4.63569	0.571887	0.858675	Prune2	none
Q569Z6	APPKI1yr_vs_APPKI6mo	-0.172213	0.138307	16.6354	0.23033	0.84485	Thrap3	none
Q56A07	APPKI1yr_vs_APPKI6mo	-0.372607	0.512248	16.6354	0.477097	0.847312	Scn2b	none
Q58A65	APPKI1yr_vs_APPKI6mo	-0.0456029	0.121665	16.6354	0.712526	0.879318	Spag9	none
Q59J78	APPKI1yr_vs_APPKI6mo	-0.350577	0.351713	16.6354	0.333155	0.84485	Ndufaf2	none
Q5DQR4	APPKI1yr_vs_APPKI6mo	-0.128362	0.108028	16.6354	0.251429	0.84485	Stxbp5l	none
Q5DTL9	APPKI1yr_vs_APPKI6mo	-0.1124	0.15026	16.6354	0.464881	0.845155	Slc4a10	none
Q5DTT2	APPKI1yr_vs_APPKI6mo	0.186939	0.184262	16.6354	0.324859	0.84485	Psd	none
Q5DTY9	APPKI1yr_vs_APPKI6mo	0.236288	0.185598	16.6354	0.220481	0.84485	Kctd16	none
Q5DU25	APPKI1yr_vs_APPKI6mo	-0.143237	0.137376	16.6354	0.312022	0.84485	Iqsec2	none
Q5EBJ4	APPKI1yr_vs_APPKI6mo	0.408408	0.403302	16.6354	0.325725	0.84485	Ermn	none
Q5F2E8	APPKI1yr_vs_APPKI6mo	-0.182616	0.10421	16.6354	0.0981155	0.736262	Taok1	none
Q5FWK3	APPKI1yr_vs_APPKI6mo	0.00381967	0.165054	16.6354	0.981812	0.992784	Arhgap1	none
Q5GH67	APPKI1yr_vs_APPKI6mo	0.0785958	0.123948	4.63538	0.555975	0.858565	Xkr4	none
Q5H8C4	APPKI1yr_vs_APPKI6mo	-0.0432033	0.17853	16.6354	0.811742	0.91677	Vps13a	none
Q5HZI2	APPKI1yr_vs_APPKI6mo	-0.493251	0.56623	12.6354	0.399941	0.84485	C2cd4c	none
Q5HZI9	APPKI1yr_vs_APPKI6mo	0.00856827	0.149422	16.6354	0.954955	0.983221	Slc25a51	none
Q5IRJ6	APPKI1yr_vs_APPKI6mo	0.33109	0.165048	16.6354	0.0613965	0.696586	Slc30a9	none
Q5M8N0	APPKI1yr_vs_APPKI6mo	-0.298259	0.316214	16.6354	0.359067	0.84485	Cnrip1	none
Q5M8N4	APPKI1yr_vs_APPKI6mo	-0.137068	0.216324	16.6354	0.53494	0.856596	Sdr39u1	none
Q5NCE8	APPKI1yr_vs_APPKI6mo	0.0378303	0.109141	16.6354	0.733223	0.886058	Mrs2	none
Q5PR73	APPKI1yr_vs_APPKI6mo	0.158235	0.129825	16.6354	0.23991	0.84485	Diras2	none
Q5QNQ6	APPKI1yr_vs_APPKI6mo	0.0105836	0.649138	16.6354	0.987186	0.995243	Osbp2	none
Q5RJI5	APPKI1yr_vs_APPKI6mo	0.267877	0.73285	16.6354	0.719324	0.880748	Brsk1	none
Q5SNZ0	APPKI1yr_vs_APPKI6mo	-0.231228	0.406387	16.6354	0.576969	0.859064	Ccdc88a	none
Q5SP85	APPKI1yr_vs_APPKI6mo	-0.324425	0.260696	16.6354	0.230579	0.84485	Ccdc85a	none
Q5SQX6	APPKI1yr_vs_APPKI6mo	-0.481338	0.508691	16.6354	0.357575	0.84485	Cyfip2	none
Q5SRX1	APPKI1yr_vs_APPKI6mo	0.224122	0.413116	16.6354	0.594658	0.859768	Tom1l2	none
Q5SSH7	APPKI1yr_vs_APPKI6mo	-0.0267709	0.174498	16.6354	0.879915	0.949393	Zzef1	none
Q5SSL4	APPKI1yr_vs_APPKI6mo	-0.160867	0.171092	16.6354	0.360549	0.84485	Abr	none
Q5SSM3	APPKI1yr_vs_APPKI6mo	-0.0325956	0.115364	16.6354	0.78101	0.902769	Arhgap44	none
Q5SSZ5	APPKI1yr_vs_APPKI6mo	-0.0881623	0.161652	16.6354	0.592728	0.859768	Tns3	none
Q5SUC9	APPKI1yr_vs_APPKI6mo	0.29761	0.393716	16.6354	0.46028	0.84485	Sco1	none
Q5SUF2	APPKI1yr_vs_APPKI6mo	-0.25844	0.231953	16.6354	0.281036	0.84485	Luc7l3	none
Q5SUR0	APPKI1yr_vs_APPKI6mo	0.567017	0.18888	16.6354	0.00816791	0.29458	Pfas	none
Q5SV85	APPKI1yr_vs_APPKI6mo	0.17565	0.405701	16.6354	0.670609	0.864027	Synrg	none
Q5SVL6	APPKI1yr_vs_APPKI6mo	0.133707	0.13052	4.63653	0.356082	0.84485	Rap1gap2	none
Q5SVR0	APPKI1yr_vs_APPKI6mo	0.449867	0.116833	16.6354	0.00132747	0.132515	Tbc1d9b	none
Q5SW19	APPKI1yr_vs_APPKI6mo	-0.577719	0.992383	16.6354	0.56827	0.858565	Cluh	none
Q5SWU9	APPKI1yr_vs_APPKI6mo	-0.0934773	0.430502	16.6354	0.830743	0.925521	Acaca	none
Q5SXA9	APPKI1yr_vs_APPKI6mo	-0.62306	0.975429	16.6354	0.531679	0.856596	Wwc1	none
Q5SXY1	APPKI1yr_vs_APPKI6mo	-0.281748	0.369669	16.6354	0.456634	0.84485	NA	none
Q5SXY1	APPKI1yr_vs_APPKI6mo	-0.281748	0.369669	16.6354	0.456634	0.84485	Specc1	none
Q5SYD0	APPKI1yr_vs_APPKI6mo	-0.0150658	0.145301	16.6354	0.918658	0.966533	Myo1d	none
Q5U3K5	APPKI1yr_vs_APPKI6mo	-0.411928	0.306748	16.6354	0.197346	0.828984	Rabl6	none
Q5U458	APPKI1yr_vs_APPKI6mo	-0.525119	0.150033	16.6354	0.00281982	0.184129	Dnajc11	none
Q5XG69	APPKI1yr_vs_APPKI6mo	0.0743652	0.20762	16.6354	0.724714	0.88226	Fam169a	none
Q5XJV6	APPKI1yr_vs_APPKI6mo	-0.458649	0.324186	16.6354	0.175582	0.803004	Lmtk3	none
Q5XJY4	APPKI1yr_vs_APPKI6mo	-0.191111	0.314849	16.6354	0.552052	0.858565	Parl	none
Q5XJY5	APPKI1yr_vs_APPKI6mo	0.0764604	0.122776	16.6354	0.541885	0.858565	Arcn1	none
Q5XPI3	APPKI1yr_vs_APPKI6mo	0.0311095	0.28397	4.63538	0.917347	0.966422	Rnf123	none
Q60597	APPKI1yr_vs_APPKI6mo	0.201536	0.318698	16.6354	0.535738	0.856596	Ogdh	none
Q60598	APPKI1yr_vs_APPKI6mo	-0.0438398	0.111579	16.6354	0.699379	0.873256	Cttn	none
Q60605	APPKI1yr_vs_APPKI6mo	-0.0140431	0.14383	16.6354	0.923387	0.969218	Myl6	none
Q60625	APPKI1yr_vs_APPKI6mo	0.0369861	0.100222	16.6354	0.716753	0.880748	Icam5	none
Q60631	APPKI1yr_vs_APPKI6mo	-0.0121346	0.0943421	16.6354	0.899198	0.960355	Grb2	none
Q60634	APPKI1yr_vs_APPKI6mo	-0.183576	0.116675	16.6354	0.134451	0.783687	Flot2	none
Q60649	APPKI1yr_vs_APPKI6mo	0.00859765	0.180404	16.6354	0.962556	0.986063	Clpb	none
Q60668	APPKI1yr_vs_APPKI6mo	-0.0497525	0.146991	16.6354	0.739241	0.886981	Hnrnpd	none
Q60673	APPKI1yr_vs_APPKI6mo	-0.414033	0.223087	14.6354	0.0837115	0.721236	NA	none
Q60676	APPKI1yr_vs_APPKI6mo	-0.110299	0.135496	4.63537	0.455388	0.84485	Ppp5c	none
Q60692	APPKI1yr_vs_APPKI6mo	0.147243	0.157506	16.6354	0.363244	0.84485	Psmb6	none
Q60737	APPKI1yr_vs_APPKI6mo	-0.0110109	0.113061	4.63537	0.926487	0.970715	Csnk2a1	none
Q60738	APPKI1yr_vs_APPKI6mo	-0.417328	0.648611	16.6354	0.528724	0.856596	Slc30a1	none
Q60749	APPKI1yr_vs_APPKI6mo	0.309061	0.347789	16.6354	0.386864	0.84485	Khdrbs1	none
Q60759	APPKI1yr_vs_APPKI6mo	0.245081	0.211291	16.6354	0.262459	0.84485	Gcdh	none
Q60766	APPKI1yr_vs_APPKI6mo	-0.365182	0.210241	16.6354	0.100871	0.739062	Irgm1	none
Q60770	APPKI1yr_vs_APPKI6mo	0.567	0.323898	16.6354	0.0984407	0.736973	Stxbp3	none
Q60771	APPKI1yr_vs_APPKI6mo	0.145976	0.257583	16.6354	0.578475	0.859064	Cldn11	none
Q60780	APPKI1yr_vs_APPKI6mo	-0.320587	0.611137	16.6354	0.606799	0.859768	NA	none
Q60790	APPKI1yr_vs_APPKI6mo	-0.056476	0.252359	16.6354	0.825644	0.924479	Rasa3	none
Q60803	APPKI1yr_vs_APPKI6mo	0.348138	0.265259	16.6354	0.207191	0.843412	Traf3	none
Q60805	APPKI1yr_vs_APPKI6mo	-0.328909	0.253928	16.6354	0.212909	0.84485	Mertk	none
Q60854	APPKI1yr_vs_APPKI6mo	-0.253277	0.0899775	16.6354	0.0121093	0.361944	Serpinb6a	none
Q60864	APPKI1yr_vs_APPKI6mo	0.0577323	0.122152	16.6354	0.642621	0.863556	Stip1	none
Q60865	APPKI1yr_vs_APPKI6mo	-0.137645	0.261291	16.6354	0.605295	0.859768	Caprin1	none
Q60870	APPKI1yr_vs_APPKI6mo	0.480849	0.718676	16.6354	0.512626	0.855987	NA	none
Q60875	APPKI1yr_vs_APPKI6mo	-0.357951	0.446011	16.6354	0.433546	0.84485	Arhgef2	none
Q60900	APPKI1yr_vs_APPKI6mo	0.22882	0.150508	16.6354	0.147209	0.797183	Elavl3	none
Q60902	APPKI1yr_vs_APPKI6mo	0.467118	0.206055	16.6354	0.0370339	0.596711	Eps15l1	none
Q60930	APPKI1yr_vs_APPKI6mo	0.044129	0.105909	16.6354	0.682249	0.86792	Vdac2	none
Q60931	APPKI1yr_vs_APPKI6mo	0.158575	0.130391	16.6354	0.240905	0.84485	Vdac3	none
Q60932	APPKI1yr_vs_APPKI6mo	0.156415	0.271366	16.6354	0.572061	0.858675	Vdac1	none
Q60936	APPKI1yr_vs_APPKI6mo	0.697313	0.858932	16.6354	0.428349	0.84485	Coq8a	none
Q60960	APPKI1yr_vs_APPKI6mo	-0.272658	0.726983	16.6354	0.712359	0.879318	Kpna1	none
Q60963	APPKI1yr_vs_APPKI6mo	-0.0998813	0.289656	16.6354	0.734546	0.886172	Pla2g7	none
Q60967	APPKI1yr_vs_APPKI6mo	0.396017	0.130797	16.6354	0.00773474	0.287887	Papss1	none
Q60972	APPKI1yr_vs_APPKI6mo	-0.197417	0.319502	16.6354	0.545016	0.858565	Rbbp4	none
Q60973	APPKI1yr_vs_APPKI6mo	-0.213914	0.185484	16.6354	0.265099	0.84485	Rbbp7	none
Q60996	APPKI1yr_vs_APPKI6mo	-0.337079	0.146462	16.6354	0.034586	0.57546	Ppp2r5c	none
Q61016	APPKI1yr_vs_APPKI6mo	1.39322	0.767167	16.6354	0.0874275	0.730288	NA	none
Q61016	APPKI1yr_vs_APPKI6mo	1.39322	0.767167	16.6354	0.0874275	0.730288	Gng7	none
Q61024	APPKI1yr_vs_APPKI6mo	0.604953	1.01472	16.6354	0.559084	0.858565	Asns	none
Q61029	APPKI1yr_vs_APPKI6mo	-0.457767	0.152015	16.6354	0.00800818	0.29222	Tmpo	none
Q61035	APPKI1yr_vs_APPKI6mo	-0.00254505	0.101829	16.6354	0.980358	0.992784	Hars	none
Q61036	APPKI1yr_vs_APPKI6mo	0.25293	0.645391	16.6354	0.700106	0.873256	Pak3	none
Q61037	APPKI1yr_vs_APPKI6mo	0.124072	0.146237	16.6354	0.408242	0.84485	NA	none
Q61074	APPKI1yr_vs_APPKI6mo	-0.0635846	0.174017	16.6354	0.719422	0.880748	Ppm1g	none
Q61081	APPKI1yr_vs_APPKI6mo	0.149593	0.216583	16.6354	0.499283	0.85134	Cdc37	none
Q61097	APPKI1yr_vs_APPKI6mo	-0.302002	0.128431	16.6354	0.0313064	0.553371	Ksr1	none
Q61102	APPKI1yr_vs_APPKI6mo	0.295557	0.485028	16.6354	0.550518	0.858565	Abcb7	none
Q61120	APPKI1yr_vs_APPKI6mo	0.363861	0.408515	16.6354	0.385796	0.84485	Shc3	none
Q61137	APPKI1yr_vs_APPKI6mo	-0.170844	0.128989	4.63538	0.246879	0.84485	Astn1	none
Q61151	APPKI1yr_vs_APPKI6mo	0.237753	0.161679	16.6354	0.160082	0.798125	Ppp2r5e	none
Q61166	APPKI1yr_vs_APPKI6mo	0.101836	0.227128	16.6354	0.659674	0.863556	Mapre1	none
Q61171	APPKI1yr_vs_APPKI6mo	0.0258348	0.0907331	16.6354	0.779362	0.902041	Prdx2	none
Q61187	APPKI1yr_vs_APPKI6mo	0.261354	0.24058	16.6354	0.292817	0.84485	Tsg101	none
Q61191	APPKI1yr_vs_APPKI6mo	0.257241	0.179484	16.6354	0.170322	0.798125	Hcfc1	none
Q61205	APPKI1yr_vs_APPKI6mo	-0.0734935	0.188114	16.6354	0.700988	0.873546	Pafah1b3	none
Q61206	APPKI1yr_vs_APPKI6mo	-0.0456274	0.116271	16.6354	0.699727	0.873256	Pafah1b2	none
Q61207	APPKI1yr_vs_APPKI6mo	0.795164	0.140696	16.6354	3.11509e-05	0.0214271	Psap	up
Q61220	APPKI1yr_vs_APPKI6mo	-0.0445542	0.144241	16.6354	0.761242	0.892376	Nell2	none
Q61233	APPKI1yr_vs_APPKI6mo	0.688071	0.634213	16.6354	0.29343	0.84485	Lcp1	none
Q61234	APPKI1yr_vs_APPKI6mo	0.435652	0.43734	16.6354	0.333451	0.84485	NA	none
Q61234	APPKI1yr_vs_APPKI6mo	0.435652	0.43734	16.6354	0.333451	0.84485	Snta1	none
Q61239	APPKI1yr_vs_APPKI6mo	-0.179314	0.238763	16.6354	0.463136	0.84485	Fnta	none
Q61249	APPKI1yr_vs_APPKI6mo	0.493282	0.281019	16.6354	0.0975972	0.736262	Igbp1	none
Q61282	APPKI1yr_vs_APPKI6mo	-0.288955	0.310085	16.6354	0.364738	0.84485	Acan	none
Q61290	APPKI1yr_vs_APPKI6mo	-0.682736	0.863548	16.6354	0.440293	0.84485	NA	none
Q61292	APPKI1yr_vs_APPKI6mo	0.232644	0.294584	16.6354	0.440794	0.84485	Lamb2	none
Q61301	APPKI1yr_vs_APPKI6mo	0.254524	0.256807	16.6354	0.335831	0.84485	Ctnna2	none
Q61315	APPKI1yr_vs_APPKI6mo	-0.454923	0.22237	16.6354	0.0569234	0.6812	NA	none
Q61316	APPKI1yr_vs_APPKI6mo	0.0659411	0.0880043	16.6354	0.464145	0.84485	NA	none
Q61330	APPKI1yr_vs_APPKI6mo	0.278784	0.346714	16.6354	0.432696	0.84485	Cntn2	none
Q61334	APPKI1yr_vs_APPKI6mo	-0.335735	0.491563	16.6354	0.504012	0.853503	Bcap29	none
Q61335	APPKI1yr_vs_APPKI6mo	0.0173812	0.1274	4.63537	0.897206	0.959182	Bcap31	none
Q61361	APPKI1yr_vs_APPKI6mo	0.152051	0.169775	16.6354	0.383242	0.84485	Bcan	none
Q61387	APPKI1yr_vs_APPKI6mo	0.501579	0.159352	16.6354	0.00599577	0.262544	Cox7a2l	none
Q61411	APPKI1yr_vs_APPKI6mo	0.0706584	0.18946	16.6354	0.713897	0.879843	Hras	none
Q61418	APPKI1yr_vs_APPKI6mo	0.250002	0.157478	16.6354	0.131216	0.783687	Clcn4	none
Q61425	APPKI1yr_vs_APPKI6mo	0.266815	0.253935	16.6354	0.308411	0.84485	Hadh	none
Q61481	APPKI1yr_vs_APPKI6mo	-0.0854724	0.105651	16.6354	0.42993	0.84485	NA	none
Q61481	APPKI1yr_vs_APPKI6mo	-0.0854724	0.105651	16.6354	0.42993	0.84485	Pde1a	none
Q61490	APPKI1yr_vs_APPKI6mo	-0.132488	0.256252	16.6354	0.611945	0.859768	Alcam	none
Q61543	APPKI1yr_vs_APPKI6mo	0.0524255	0.115991	16.6354	0.657121	0.863556	Glg1	none
Q61545	APPKI1yr_vs_APPKI6mo	-0.0921606	0.326963	16.6354	0.78152	0.902769	Ewsr1	none
Q61548	APPKI1yr_vs_APPKI6mo	0.00361636	0.11709	4.63537	0.976646	0.990313	Snap91	none
Q61553	APPKI1yr_vs_APPKI6mo	0.291706	0.204142	16.6354	0.17153	0.798125	Fscn1	none
Q61578	APPKI1yr_vs_APPKI6mo	0.0959093	0.140022	16.6354	0.502802	0.852976	Fdxr	none
Q61584	APPKI1yr_vs_APPKI6mo	-0.017714	0.265726	16.6354	0.947645	0.979596	Fxr1	none
Q61595	APPKI1yr_vs_APPKI6mo	0.124915	0.124532	4.63537	0.365274	0.84485	Ktn1	none
Q61598	APPKI1yr_vs_APPKI6mo	-0.0410171	0.126204	16.6354	0.749227	0.89067	Gdi2	none
Q61644	APPKI1yr_vs_APPKI6mo	0.0366177	0.127176	16.6354	0.776957	0.901694	Pacsin1	none
Q61655	APPKI1yr_vs_APPKI6mo	-0.0544272	0.137915	16.6354	0.698121	0.873256	Ddx19a	none
Q61656	APPKI1yr_vs_APPKI6mo	-0.36086	0.570696	16.6354	0.535776	0.856596	NA	none
Q61686	APPKI1yr_vs_APPKI6mo	0.142444	0.102725	16.6354	0.183853	0.81574	Cbx5	none
Q61687	APPKI1yr_vs_APPKI6mo	0.0737033	0.166132	16.6354	0.663017	0.863556	Atrx	none
Q61696	APPKI1yr_vs_APPKI6mo	0.0748267	0.146006	16.6354	0.615045	0.859768	Hspa1a	none
Q61699	APPKI1yr_vs_APPKI6mo	-0.028996	0.0789226	16.6354	0.717954	0.880748	Hsph1	none
Q61704	APPKI1yr_vs_APPKI6mo	-0.166004	0.174525	16.6354	0.355131	0.84485	Itih3	none
Q61735	APPKI1yr_vs_APPKI6mo	-0.152241	0.158991	16.6354	0.352002	0.84485	Cd47	none
Q61753	APPKI1yr_vs_APPKI6mo	-0.233634	0.642512	16.6354	0.720717	0.880748	Phgdh	none
Q61768	APPKI1yr_vs_APPKI6mo	0.0812737	0.170721	16.6354	0.640222	0.863556	Kif5b	none
Q61771	APPKI1yr_vs_APPKI6mo	0.0617005	0.182187	16.6354	0.739099	0.886981	Kif3b	none
Q61772	APPKI1yr_vs_APPKI6mo	-0.231687	0.264264	16.6354	0.393121	0.84485	Epha7	none
Q61792	APPKI1yr_vs_APPKI6mo	0.351132	0.527537	16.6354	0.514786	0.856506	Lasp1	none
Q61831	APPKI1yr_vs_APPKI6mo	-0.133468	0.336544	16.6354	0.696715	0.873256	Mapk10	none
Q61838	APPKI1yr_vs_APPKI6mo	-0.543577	0.251429	16.6354	0.0455043	0.635404	NA	none
Q61838	APPKI1yr_vs_APPKI6mo	-0.543577	0.251429	16.6354	0.0455043	0.635404	Pzp	none
Q61879	APPKI1yr_vs_APPKI6mo	-0.0234805	0.0939087	16.6354	0.805621	0.915959	Myh10	none
Q61885	APPKI1yr_vs_APPKI6mo	0.457994	0.327035	16.6354	0.179756	0.808985	Mog	none
Q61937	APPKI1yr_vs_APPKI6mo	0.357685	0.280225	16.6354	0.21934	0.84485	Npm1	none
Q61990	APPKI1yr_vs_APPKI6mo	-0.244096	0.160035	16.6354	0.145979	0.797183	Pcbp2	none
Q62048	APPKI1yr_vs_APPKI6mo	0.09276	0.264745	16.6354	0.730455	0.884438	Pea15a	none
Q62059	APPKI1yr_vs_APPKI6mo	0.427879	0.781667	16.6354	0.591378	0.859768	NA	none
Q62077	APPKI1yr_vs_APPKI6mo	0.0954935	0.179762	16.6354	0.602288	0.859768	Plcg1	none
Q62083	APPKI1yr_vs_APPKI6mo	0.187204	0.42051	16.6354	0.661927	0.863556	NA	none
Q62093	APPKI1yr_vs_APPKI6mo	0.072014	0.127335	16.6354	0.579249	0.859458	Srsf2	none
Q62108	APPKI1yr_vs_APPKI6mo	-0.0802408	0.182123	16.6354	0.665184	0.863556	Dlg4	none
Q62165	APPKI1yr_vs_APPKI6mo	0.0893268	0.135817	16.6354	0.519728	0.856506	Dag1	none
Q62167	APPKI1yr_vs_APPKI6mo	0.11384	0.128396	4.63537	0.418891	0.84485	Ddx3x	none
Q62172	APPKI1yr_vs_APPKI6mo	-0.0123826	0.162239	16.6354	0.940073	0.975885	Ralbp1	none
Q62178	APPKI1yr_vs_APPKI6mo	-0.180078	0.183425	16.6354	0.340286	0.84485	Sema4a	none
Q62186	APPKI1yr_vs_APPKI6mo	0.0688616	0.33991	16.6354	0.841914	0.931381	Ssr4	none
Q62188	APPKI1yr_vs_APPKI6mo	-0.0484445	0.130485	16.6354	0.715125	0.880748	Dpysl3	none
Q62189	APPKI1yr_vs_APPKI6mo	-0.0256876	0.132862	16.6354	0.849033	0.934941	Snrpa	none
Q62245	APPKI1yr_vs_APPKI6mo	-0.0482647	0.147754	4.63537	0.758157	0.892076	Sos1	none
Q62261	APPKI1yr_vs_APPKI6mo	0.148509	0.163701	16.6354	0.377257	0.84485	Sptbn1	none
Q62277	APPKI1yr_vs_APPKI6mo	-0.196156	0.107474	16.6354	0.0859873	0.727374	Syp	none
Q62283	APPKI1yr_vs_APPKI6mo	0.481061	0.501546	16.6354	0.351214	0.84485	Tspan7	none
Q62318	APPKI1yr_vs_APPKI6mo	0.026516	0.098932	16.6354	0.791977	0.909238	Trim28	none
Q62348	APPKI1yr_vs_APPKI6mo	0.324751	0.272153	16.6354	0.249505	0.84485	Tsn	none
Q62351	APPKI1yr_vs_APPKI6mo	0.0360635	0.101289	16.6354	0.726283	0.883407	Tfrc	none
Q62376	APPKI1yr_vs_APPKI6mo	-0.732587	0.378368	16.6354	0.0700257	0.698294	Snrnp70	none
Q62415	APPKI1yr_vs_APPKI6mo	-0.165844	0.150956	16.6354	0.287577	0.84485	Ppp1r13b	none
Q62417	APPKI1yr_vs_APPKI6mo	-0.323686	0.16997	16.6354	0.074303	0.704236	Sorbs1	none
Q62418	APPKI1yr_vs_APPKI6mo	-0.260791	0.208218	16.6354	0.227712	0.84485	Dbnl	none
Q62419	APPKI1yr_vs_APPKI6mo	-0.518694	0.276343	16.6354	0.0781716	0.713124	Sh3gl1	none
Q62420	APPKI1yr_vs_APPKI6mo	0.255271	0.470458	16.6354	0.5946	0.859768	Sh3gl2	none
Q62421	APPKI1yr_vs_APPKI6mo	-0.00295639	0.125141	4.63539	0.982135	0.992784	Sh3gl3	none
Q62422	APPKI1yr_vs_APPKI6mo	-1.01193	0.731043	16.6354	0.184579	0.815918	Ostf1	none
Q62425	APPKI1yr_vs_APPKI6mo	0.64175	0.172694	16.6354	0.00177213	0.146575	Ndufa4	up
Q62426	APPKI1yr_vs_APPKI6mo	0.107404	0.143286	16.6354	0.463979	0.84485	Cstb	none
Q62433	APPKI1yr_vs_APPKI6mo	-0.0552073	0.127716	4.63537	0.684913	0.868465	Ndrg1	none
Q62443	APPKI1yr_vs_APPKI6mo	0.0487753	0.170412	16.6354	0.778244	0.901932	Nptx1	none
Q62446	APPKI1yr_vs_APPKI6mo	-0.179391	0.195999	16.6354	0.37313	0.84485	Fkbp3	none
Q62448	APPKI1yr_vs_APPKI6mo	-0.250455	0.180573	16.6354	0.183746	0.81574	Eif4g2	none
Q62465	APPKI1yr_vs_APPKI6mo	0.0251137	0.176615	16.6354	0.888634	0.954554	Vat1	none
Q63810	APPKI1yr_vs_APPKI6mo	0.305599	0.152654	16.6354	0.0618769	0.696586	Ppp3r1	none
Q63829	APPKI1yr_vs_APPKI6mo	0.172777	0.408648	16.6354	0.677855	0.866824	Commd3	none
Q63836	APPKI1yr_vs_APPKI6mo	-0.0469903	0.118233	16.6354	0.696097	0.873256	Selenbp2	none
Q63844	APPKI1yr_vs_APPKI6mo	-0.407342	0.188517	16.6354	0.0456085	0.635404	Mapk3	none
Q63912	APPKI1yr_vs_APPKI6mo	0.00418773	0.126694	4.63538	0.975007	0.989449	Omg	none
Q63932	APPKI1yr_vs_APPKI6mo	0.0736301	0.177824	16.6354	0.684118	0.868465	Map2k2	none
Q64010	APPKI1yr_vs_APPKI6mo	0.159352	0.119616	16.6354	0.200759	0.833028	Crk	none
Q64012	APPKI1yr_vs_APPKI6mo	0.31769	0.144877	16.6354	0.0428444	0.617474	Raly	none
Q640R3	APPKI1yr_vs_APPKI6mo	0.475623	0.542689	16.6354	0.393283	0.84485	Hepacam	none
Q64105	APPKI1yr_vs_APPKI6mo	-0.804439	0.72133	16.6354	0.28061	0.84485	NA	none
Q64133	APPKI1yr_vs_APPKI6mo	0.211863	0.252486	16.6354	0.413306	0.84485	Maoa	none
Q64152	APPKI1yr_vs_APPKI6mo	-0.318509	0.214318	16.6354	0.155944	0.798125	Btf3	none
Q641P0	APPKI1yr_vs_APPKI6mo	-0.0450601	0.123016	16.2588	0.718868	0.880748	Actr3b	none
Q64213	APPKI1yr_vs_APPKI6mo	-0.64577	0.893957	16.6354	0.480098	0.848492	NA	none
Q64310	APPKI1yr_vs_APPKI6mo	-0.0838844	0.1192	16.6354	0.491336	0.850504	Surf4	none
Q64331	APPKI1yr_vs_APPKI6mo	0.354363	0.331932	16.6354	0.30096	0.84485	NA	none
Q64331	APPKI1yr_vs_APPKI6mo	0.354363	0.331932	16.6354	0.30096	0.84485	Myo6	none
Q64332	APPKI1yr_vs_APPKI6mo	-0.241765	0.157541	16.6354	0.143677	0.793205	Syn2	none
Q64378	APPKI1yr_vs_APPKI6mo	-0.220555	0.231912	16.6354	0.355204	0.84485	Fkbp5	none
Q64433	APPKI1yr_vs_APPKI6mo	-0.160898	0.227329	16.6354	0.488882	0.850504	Hspe1	none
Q64442	APPKI1yr_vs_APPKI6mo	0.174639	0.158087	16.6354	0.285013	0.84485	Sord	none
Q64444	APPKI1yr_vs_APPKI6mo	-0.215362	0.223639	16.6354	0.349343	0.84485	Car4	none
Q64455	APPKI1yr_vs_APPKI6mo	-0.0881362	0.164975	4.63539	0.617785	0.859768	Ptprj	none
Q64471	APPKI1yr_vs_APPKI6mo	0.464269	0.269269	16.6354	0.103206	0.745887	Gstt1	none
Q64487	APPKI1yr_vs_APPKI6mo	-0.0557979	0.182667	16.6354	0.763804	0.893674	Ptprd	none
Q64511	APPKI1yr_vs_APPKI6mo	0.408827	0.2568	16.6354	0.130206	0.783687	Top2b	none
Q64514	APPKI1yr_vs_APPKI6mo	0.321046	0.162658	16.6354	0.0652562	0.698294	Tpp2	none
Q64516	APPKI1yr_vs_APPKI6mo	0.142703	0.264679	16.6354	0.596921	0.859768	Gk	none
Q64520	APPKI1yr_vs_APPKI6mo	0.0534459	0.21403	16.6354	0.805867	0.915959	Guk1	none
Q64521	APPKI1yr_vs_APPKI6mo	0.162889	0.212754	16.6354	0.454629	0.84485	Gpd2	none
Q64525	APPKI1yr_vs_APPKI6mo	0.131301	0.222186	16.6354	0.562495	0.858565	H2bc18	none
Q64669	APPKI1yr_vs_APPKI6mo	0.0923534	0.267158	16.6354	0.73391	0.886172	Nqo1	none
Q64727	APPKI1yr_vs_APPKI6mo	-0.0224927	0.0963095	16.6354	0.818187	0.91975	Vcl	none
Q64737	APPKI1yr_vs_APPKI6mo	0.0793994	0.135849	16.6354	0.566749	0.858565	Gart	none
Q66GT5	APPKI1yr_vs_APPKI6mo	-0.0261096	0.19352	15.6354	0.894397	0.957745	Ptpmt1	none
Q66JS6	APPKI1yr_vs_APPKI6mo	0.174912	0.131132	16.6354	0.200227	0.832663	Eif3j2	none
Q66L44	APPKI1yr_vs_APPKI6mo	-0.202192	0.242213	16.6354	0.415674	0.84485	Cbarp	none
Q68ED2	APPKI1yr_vs_APPKI6mo	-0.191525	0.106124	16.6354	0.08925	0.733308	Grm7	none
Q68ED7	APPKI1yr_vs_APPKI6mo	0.0780152	0.275014	16.6354	0.780158	0.902066	Crtc1	none
Q68EF6	APPKI1yr_vs_APPKI6mo	0.00132187	0.213308	16.6354	0.995129	0.999036	Begain	none
Q68FD5	APPKI1yr_vs_APPKI6mo	0.0122175	0.103215	16.6354	0.907192	0.96234	Cltc	none
Q68FD9	APPKI1yr_vs_APPKI6mo	0.0502046	0.272824	16.6354	0.856224	0.939524	D630045J12Rik	none
Q68FE2	APPKI1yr_vs_APPKI6mo	-0.193166	0.324345	16.6354	0.559487	0.858565	Atg9a	none
Q68FF6	APPKI1yr_vs_APPKI6mo	-0.196182	0.137396	16.6354	0.171837	0.798125	Git1	none
Q68FH0	APPKI1yr_vs_APPKI6mo	-0.118885	0.132786	16.6354	0.383391	0.84485	Pkp4	none
Q68FH4	APPKI1yr_vs_APPKI6mo	0.154073	0.174812	16.6354	0.390679	0.84485	Galk2	none
Q68FL4	APPKI1yr_vs_APPKI6mo	-0.280656	0.192161	16.6354	0.162774	0.798125	Ahcyl2	none
Q68FL6	APPKI1yr_vs_APPKI6mo	-0.0373954	0.116906	4.63537	0.762972	0.893674	Mars	none
Q68FM6	APPKI1yr_vs_APPKI6mo	-0.284516	0.381088	16.6354	0.465734	0.845179	Elfn2	none
Q69Z98	APPKI1yr_vs_APPKI6mo	-1.29957	0.844041	16.6354	0.142437	0.792452	Brsk2	none
Q69Z99	APPKI1yr_vs_APPKI6mo	0.903421	0.588754	16.6354	0.143715	0.793205	Zfp512	none
Q69ZF3	APPKI1yr_vs_APPKI6mo	0.444979	0.351747	16.6354	0.223287	0.84485	Gba2	none
Q69ZH9	APPKI1yr_vs_APPKI6mo	-0.486886	0.13477	16.6354	0.00221329	0.173046	Arhgap23	none
Q69ZK0	APPKI1yr_vs_APPKI6mo	-0.0505819	0.225716	16.6354	0.825412	0.924479	Prex1	none
Q69ZK9	APPKI1yr_vs_APPKI6mo	-0.883719	0.714594	16.6354	0.233384	0.84485	Nlgn2	none
Q69ZP3	APPKI1yr_vs_APPKI6mo	-0.753164	0.380953	16.6354	0.0648519	0.698294	Pnkd	none
Q69ZR2	APPKI1yr_vs_APPKI6mo	0.506038	0.757642	16.6354	0.513351	0.856258	NA	none
Q69ZR2	APPKI1yr_vs_APPKI6mo	0.506038	0.757642	16.6354	0.513351	0.856258	Hectd1	none
Q69ZS6	APPKI1yr_vs_APPKI6mo	0.307344	0.337517	16.6354	0.375511	0.84485	Sv2c	none
Q69ZU6	APPKI1yr_vs_APPKI6mo	0.109868	0.123881	16.6354	0.387787	0.84485	Thsd7a	none
Q69ZW3	APPKI1yr_vs_APPKI6mo	0.256909	0.237335	16.6354	0.294483	0.84485	Ehbp1	none
Q6A065	APPKI1yr_vs_APPKI6mo	0.0435511	0.110821	16.6354	0.699321	0.873256	Cep170	none
Q6A068	APPKI1yr_vs_APPKI6mo	-0.0667538	0.151417	16.6354	0.66499	0.863556	Cdc5l	none
Q6A0A9	APPKI1yr_vs_APPKI6mo	0.0898413	0.246933	16.6354	0.720569	0.880748	Fam120a	none
Q6A4J8	APPKI1yr_vs_APPKI6mo	-0.15403	0.127453	16.6354	0.243744	0.84485	Usp7	none
Q6DFV3	APPKI1yr_vs_APPKI6mo	0.502576	0.587187	16.6354	0.404211	0.84485	Arhgap21	none
Q6DIC0	APPKI1yr_vs_APPKI6mo	0.298445	0.142641	16.6354	0.0520715	0.666014	Smarca2	none
Q6GQS1	APPKI1yr_vs_APPKI6mo	-0.391435	0.827604	16.6354	0.642378	0.863556	Slc25a23	none
Q6GQT9	APPKI1yr_vs_APPKI6mo	-0.0783817	0.194426	16.6354	0.691977	0.872472	Nomo1	none
Q6GYP7	APPKI1yr_vs_APPKI6mo	-0.182245	0.120694	16.6354	0.14981	0.797183	Ralgapa1	none
Q6I6G8	APPKI1yr_vs_APPKI6mo	-0.756511	0.217354	16.6354	0.0029403	0.188686	Hecw2	down
Q6IR34	APPKI1yr_vs_APPKI6mo	0.0761451	0.147574	16.6354	0.612659	0.859768	Gpsm1	none
Q6IRU2	APPKI1yr_vs_APPKI6mo	0.00200004	0.162932	16.6354	0.990352	0.996922	Tpm4	none
Q6IRU5	APPKI1yr_vs_APPKI6mo	-0.239744	0.125923	16.6354	0.0743695	0.704236	Cltb	none
Q6KAR6	APPKI1yr_vs_APPKI6mo	-1.01566	1.02784	16.6354	0.337235	0.84485	Exoc3	none
Q6NS52	APPKI1yr_vs_APPKI6mo	-0.100332	0.12772	16.6354	0.443171	0.84485	Dgkb	none
Q6NS60	APPKI1yr_vs_APPKI6mo	-0.449842	0.255988	16.6354	0.0972569	0.736262	Fbxo41	none
Q6NSW3	APPKI1yr_vs_APPKI6mo	0.0888055	0.146562	4.63537	0.573	0.858675	NA	none
Q6NVE8	APPKI1yr_vs_APPKI6mo	0.295751	0.193998	16.6354	0.146167	0.797183	Wdr44	none
Q6NVF0	APPKI1yr_vs_APPKI6mo	-0.0831228	0.264303	16.6354	0.757053	0.892076	Ocrl	none
Q6NVF9	APPKI1yr_vs_APPKI6mo	-0.266234	0.212358	16.6354	0.227283	0.84485	Cpsf6	none
Q6NXH9	APPKI1yr_vs_APPKI6mo	-0.401175	0.460196	16.6354	0.395753	0.84485	Krt73	none
Q6NXK7	APPKI1yr_vs_APPKI6mo	-0.241981	0.168781	16.6354	0.170187	0.798125	Dpp10	none
Q6NZB0	APPKI1yr_vs_APPKI6mo	0.16746	0.187309	16.6354	0.384058	0.84485	Dnajc8	none
Q6NZC7	APPKI1yr_vs_APPKI6mo	-0.393713	0.522739	16.6354	0.461873	0.84485	NA	none
Q6NZJ6	APPKI1yr_vs_APPKI6mo	0.0629962	0.109888	16.6354	0.574124	0.858879	Eif4g1	none
Q6NZL0	APPKI1yr_vs_APPKI6mo	0.146192	0.107524	16.6354	0.192093	0.822021	Soga3	none
Q6P069	APPKI1yr_vs_APPKI6mo	0.112831	0.315196	16.6354	0.724866	0.88226	Sri	none
Q6P1B1	APPKI1yr_vs_APPKI6mo	-0.184563	0.13137	4.63537	0.223387	0.84485	Xpnpep1	none
Q6P1D5	APPKI1yr_vs_APPKI6mo	-0.0196528	0.122554	16.6354	0.874528	0.947872	Sez6l	none
Q6P1F6	APPKI1yr_vs_APPKI6mo	-0.0539755	0.112043	16.6354	0.636267	0.863556	Ppp2r2a	none
Q6P2B1	APPKI1yr_vs_APPKI6mo	0.223594	0.182868	16.6354	0.238482	0.84485	Tnpo3	none
Q6P3A8	APPKI1yr_vs_APPKI6mo	0.0798923	0.396546	16.6354	0.842774	0.931381	Bckdhb	none
Q6P4S6	APPKI1yr_vs_APPKI6mo	-0.204467	0.291428	16.6354	0.492625	0.850504	Sik3	none
Q6P4T2	APPKI1yr_vs_APPKI6mo	0.037495	0.106467	16.6354	0.72913	0.884438	Snrnp200	none
Q6P542	APPKI1yr_vs_APPKI6mo	0.341192	0.59247	16.6354	0.572405	0.858675	Abcf1	none
Q6P5E4	APPKI1yr_vs_APPKI6mo	0.247305	0.351206	16.6354	0.491073	0.850504	Uggt1	none
Q6P5E8	APPKI1yr_vs_APPKI6mo	0.671296	0.826458	16.6354	0.428115	0.84485	Dgkq	none
Q6P5F6	APPKI1yr_vs_APPKI6mo	0.0177123	0.129529	4.63807	0.896968	0.959182	Slc39a10	none
Q6P5F7	APPKI1yr_vs_APPKI6mo	-0.365612	0.174638	16.6354	0.0519446	0.666014	Ttyh3	none
Q6P5F9	APPKI1yr_vs_APPKI6mo	-0.132845	0.110765	16.6354	0.247203	0.84485	Xpo1	none
Q6P5U7	APPKI1yr_vs_APPKI6mo	-0.856302	1.1479	16.6354	0.466095	0.845208	Nwd2	none
Q6P8I4	APPKI1yr_vs_APPKI6mo	-0.304431	0.244384	16.6354	0.230132	0.84485	Pcnp	none
Q6P8X1	APPKI1yr_vs_APPKI6mo	0.190668	0.581227	16.6354	0.746971	0.89067	Snx6	none
Q6P9K8	APPKI1yr_vs_APPKI6mo	0.0344008	0.122067	16.6354	0.781559	0.902769	Caskin1	none
Q6P9K9	APPKI1yr_vs_APPKI6mo	-0.131323	0.10851	16.6354	0.243105	0.84485	Nrxn3	none
Q6P9Q6	APPKI1yr_vs_APPKI6mo	-0.0299224	0.24035	16.6354	0.902415	0.961302	Fkbp15	none
Q6P9R2	APPKI1yr_vs_APPKI6mo	-0.0185682	0.174113	16.6354	0.916346	0.965914	Oxsr1	none
Q6P9S0	APPKI1yr_vs_APPKI6mo	0.256707	0.245055	16.6354	0.30983	0.84485	Mtss2	none
Q6PA06	APPKI1yr_vs_APPKI6mo	-0.203951	0.350172	16.6354	0.568087	0.858565	Atl2	none
Q6PAJ1	APPKI1yr_vs_APPKI6mo	0.251312	0.120245	16.6354	0.0523002	0.666649	Bcr	none
Q6PAK3	APPKI1yr_vs_APPKI6mo	0.0447529	0.276616	16.6354	0.873422	0.946949	Prmt8	none
Q6PAM0	APPKI1yr_vs_APPKI6mo	-0.392384	0.261461	16.6354	0.152165	0.797928	Prkab2	none
Q6PAR5	APPKI1yr_vs_APPKI6mo	-0.106664	0.238206	16.6354	0.660087	0.863556	Gapvd1	none
Q6PB44	APPKI1yr_vs_APPKI6mo	-0.32125	0.166123	16.6354	0.0703363	0.698294	Ptpn23	none
Q6PB66	APPKI1yr_vs_APPKI6mo	-0.0292035	0.187219	16.6354	0.877921	0.948445	Lrpprc	none
Q6PCP5	APPKI1yr_vs_APPKI6mo	0.0352683	0.268553	16.6354	0.897092	0.959182	Mff	none
Q6PD03	APPKI1yr_vs_APPKI6mo	0.133061	0.145514	16.6354	0.37356	0.84485	Ppp2r5a	none
Q6PD19	APPKI1yr_vs_APPKI6mo	0.215226	0.274612	16.6354	0.444205	0.84485	Armh3	none
Q6PD26	APPKI1yr_vs_APPKI6mo	-0.39894	0.241098	16.6354	0.116732	0.768798	Pigs	none
Q6PD28	APPKI1yr_vs_APPKI6mo	-0.440664	0.361761	16.6354	0.240177	0.84485	Ppp2r5b	none
Q6PDG5	APPKI1yr_vs_APPKI6mo	0.165635	0.119101	4.63537	0.227373	0.84485	Smarcc2	none
Q6PDI5	APPKI1yr_vs_APPKI6mo	-0.0856835	0.142333	16.6354	0.555296	0.858565	Ecpas	none
Q6PDI6	APPKI1yr_vs_APPKI6mo	0.343622	0.383606	16.6354	0.383156	0.84485	Mindy2	none
Q6PDL0	APPKI1yr_vs_APPKI6mo	0.584828	0.568806	16.6354	0.318589	0.84485	Dync1li2	none
Q6PDM2	APPKI1yr_vs_APPKI6mo	-0.157248	0.123972	16.6354	0.222115	0.84485	Srsf1	none
Q6PDN3	APPKI1yr_vs_APPKI6mo	0.0763786	0.167125	8.60812	0.658974	0.863556	NA	none
Q6PDS3	APPKI1yr_vs_APPKI6mo	-0.394764	0.153624	16.6354	0.0201252	0.463634	Sarm1	none
Q6PDY2	APPKI1yr_vs_APPKI6mo	0.38188	0.206308	16.6354	0.0820051	0.717831	Ado	none
Q6PE01	APPKI1yr_vs_APPKI6mo	0.697289	1.08718	16.6354	0.530018	0.856596	Snrnp40	none
Q6PE13	APPKI1yr_vs_APPKI6mo	0.185538	0.136932	4.63604	0.237704	0.84485	Prrt3	none
Q6PE15	APPKI1yr_vs_APPKI6mo	-0.132868	0.295443	16.6354	0.658713	0.863556	Abhd10	none
Q6PEB6	APPKI1yr_vs_APPKI6mo	-0.081339	0.116565	16.6354	0.494942	0.850504	Mob4	none
Q6PEE2	APPKI1yr_vs_APPKI6mo	0.494812	0.325263	16.6354	0.146973	0.797183	Ctif	none
Q6PER3	APPKI1yr_vs_APPKI6mo	0.0997301	0.120589	16.6354	0.41993	0.84485	Mapre3	none
Q6PEV3	APPKI1yr_vs_APPKI6mo	0.106628	0.164157	4.63538	0.546783	0.858565	Wipf2	none
Q6PF93	APPKI1yr_vs_APPKI6mo	0.429091	0.288359	16.6354	0.155449	0.798125	Pik3c3	none
Q6PFD5	APPKI1yr_vs_APPKI6mo	-0.224968	0.274423	16.6354	0.423929	0.84485	Dlgap3	none
Q6PFE7	APPKI1yr_vs_APPKI6mo	-0.0162192	0.132693	16.6354	0.90418	0.96234	Tmeff1	none
Q6PFR5	APPKI1yr_vs_APPKI6mo	0.0924092	0.129086	16.6354	0.483998	0.850504	NA	none
Q6PGB6	APPKI1yr_vs_APPKI6mo	-0.385433	0.289828	16.6354	0.201509	0.83428	Naa50	none
Q6PGE7	APPKI1yr_vs_APPKI6mo	-0.485654	0.186297	16.6354	0.0186451	0.439223	Slc6a7	none
Q6PGF7	APPKI1yr_vs_APPKI6mo	0.612477	0.926418	16.6354	0.517585	0.856506	Exoc8	none
Q6PGH1	APPKI1yr_vs_APPKI6mo	0.611904	0.781855	16.6354	0.444843	0.84485	Bud31	none
Q6PGH2	APPKI1yr_vs_APPKI6mo	0.845079	0.361342	16.6354	0.032114	0.553371	Jpt2	up
Q6PGN3	APPKI1yr_vs_APPKI6mo	-0.107726	0.121745	16.6354	0.388847	0.84485	Dclk2	none
Q6PH08	APPKI1yr_vs_APPKI6mo	0.0793957	0.107126	16.6354	0.468941	0.845208	Erc2	none
Q6PHN9	APPKI1yr_vs_APPKI6mo	0.0798037	0.157743	16.6354	0.619558	0.859804	Rab35	none
Q6PHQ8	APPKI1yr_vs_APPKI6mo	0.117786	0.26372	16.6354	0.660899	0.863556	Naa35	none
Q6PHS9	APPKI1yr_vs_APPKI6mo	0.406833	0.727001	16.6354	0.583206	0.859768	Cacna2d2	none
Q6PHU5	APPKI1yr_vs_APPKI6mo	-0.615654	0.269487	16.6354	0.0357677	0.583892	Sort1	down
Q6PHZ2	APPKI1yr_vs_APPKI6mo	0.469877	0.714799	16.6354	0.519945	0.856506	Camk2d	none
Q6PHZ8	APPKI1yr_vs_APPKI6mo	0.0274432	0.131148	16.6354	0.836791	0.928206	Kcnip4	none
Q6PIC6	APPKI1yr_vs_APPKI6mo	-0.0174889	0.11061	16.6354	0.876271	0.948324	Atp1a3	none
Q6PIE5	APPKI1yr_vs_APPKI6mo	0.443244	0.151226	16.6354	0.00948912	0.315344	Atp1a2	none
Q6PIP5	APPKI1yr_vs_APPKI6mo	-0.372604	0.337583	16.6354	0.285416	0.84485	Nudcd1	none
Q6PNC0	APPKI1yr_vs_APPKI6mo	0.0802866	0.148402	16.6354	0.595673	0.859768	Dmxl1	none
Q6Q477	APPKI1yr_vs_APPKI6mo	-0.111705	0.177051	16.6354	0.536663	0.856912	Atp2b4	none
Q6R891	APPKI1yr_vs_APPKI6mo	0.177663	0.10749	16.6354	0.11711	0.768798	Ppp1r9b	none
Q6RHR9	APPKI1yr_vs_APPKI6mo	0.196241	0.233692	10.6354	0.419528	0.84485	Magi1	none
Q6URW6	APPKI1yr_vs_APPKI6mo	0.216727	0.165625	16.6354	0.20848	0.84485	Myh14	none
Q6VNB8	APPKI1yr_vs_APPKI6mo	-0.0350189	0.132498	16.6354	0.794797	0.910226	Wdfy3	none
Q6W8Q3	APPKI1yr_vs_APPKI6mo	0.294197	0.358049	16.6354	0.422886	0.84485	Pcp4l1	none
Q6WQJ1	APPKI1yr_vs_APPKI6mo	-0.135656	0.370219	16.6354	0.71867	0.880748	Dagla	none
Q6WVG3	APPKI1yr_vs_APPKI6mo	-0.181823	0.210496	16.6354	0.399991	0.84485	Kctd12	none
Q6X893	APPKI1yr_vs_APPKI6mo	0.210313	0.149432	16.6354	0.177716	0.805674	Slc44a1	none
Q6Y685	APPKI1yr_vs_APPKI6mo	0.355169	0.197624	16.6354	0.0904819	0.735561	Tacc1	none
Q6ZPE2	APPKI1yr_vs_APPKI6mo	0.0979751	0.205655	16.6354	0.639984	0.863556	Sbf1	none
Q6ZPJ3	APPKI1yr_vs_APPKI6mo	-0.0252753	0.168477	16.6354	0.882551	0.95158	Ube2o	none
Q6ZPQ6	APPKI1yr_vs_APPKI6mo	-0.0763431	0.280089	16.6354	0.78854	0.907095	Pitpnm2	none
Q6ZPU9	APPKI1yr_vs_APPKI6mo	-0.435148	0.456113	16.6354	0.353725	0.84485	Kif1bp	none
Q6ZQ08	APPKI1yr_vs_APPKI6mo	-0.239434	0.30427	16.6354	0.4424	0.84485	Cnot1	none
Q6ZQ18	APPKI1yr_vs_APPKI6mo	-0.294159	0.259602	16.6354	0.273234	0.84485	Efr3b	none
Q6ZQ29	APPKI1yr_vs_APPKI6mo	-0.496876	0.584196	16.6354	0.407107	0.84485	Taok2	none
Q6ZQ38	APPKI1yr_vs_APPKI6mo	-0.11008	0.089304	16.6354	0.234847	0.84485	Cand1	none
Q6ZQ58	APPKI1yr_vs_APPKI6mo	-0.401042	0.55165	16.6354	0.477341	0.847312	Larp1	none
Q6ZQ82	APPKI1yr_vs_APPKI6mo	0.252499	0.180662	16.6354	0.180583	0.810773	Arhgap26	none
Q6ZQI3	APPKI1yr_vs_APPKI6mo	-0.271502	0.221546	16.6354	0.23746	0.84485	Mlec	none
Q6ZQK5	APPKI1yr_vs_APPKI6mo	-0.48987	0.302725	16.6354	0.124421	0.782393	Acap2	none
Q6ZWM4	APPKI1yr_vs_APPKI6mo	0.304058	0.390985	16.6354	0.447682	0.84485	Lsm8	none
Q6ZWN5	APPKI1yr_vs_APPKI6mo	0.211494	0.123032	4.63537	0.150842	0.797492	Rps9	none
Q6ZWR6	APPKI1yr_vs_APPKI6mo	0.118876	0.128897	16.6354	0.36958	0.84485	Syne1	none
Q6ZWU9	APPKI1yr_vs_APPKI6mo	-0.509617	0.549197	16.6354	0.366713	0.84485	Rps27	none
Q6ZWU9	APPKI1yr_vs_APPKI6mo	-0.509617	0.549197	16.6354	0.366713	0.84485	Rps27rt	none
Q6ZWV3	APPKI1yr_vs_APPKI6mo	-0.39027	0.679284	16.6354	0.573296	0.858675	Rpl10	none
Q6ZWV7	APPKI1yr_vs_APPKI6mo	-0.174647	0.378252	16.6354	0.650262	0.863556	Rpl35	none
Q6ZWX6	APPKI1yr_vs_APPKI6mo	0.299243	0.60008	16.6354	0.62454	0.860661	Eif2s1	none
Q6ZWY3	APPKI1yr_vs_APPKI6mo	-0.606589	0.49126	16.6354	0.234077	0.84485	Rps27l	none
Q6ZWY8	APPKI1yr_vs_APPKI6mo	1.47171	2.10352	16.6354	0.493818	0.850504	Tmsb10	none
Q71LX4	APPKI1yr_vs_APPKI6mo	-0.0778946	0.103644	16.6354	0.462815	0.84485	Tln2	none
Q71M36	APPKI1yr_vs_APPKI6mo	0.0324556	0.27544	16.6354	0.907612	0.96234	Cspg5	none
Q71RI9	APPKI1yr_vs_APPKI6mo	-0.47416	0.416533	16.6354	0.271104	0.84485	Kyat3	none
Q76MZ3	APPKI1yr_vs_APPKI6mo	-0.000286037	0.120993	16.6354	0.998142	0.999485	Ppp2r1a	none
Q78IK2	APPKI1yr_vs_APPKI6mo	0.181324	0.420912	16.6354	0.672152	0.864027	Atp5md	none
Q78IK4	APPKI1yr_vs_APPKI6mo	0.0636048	0.2091	16.6354	0.76476	0.893981	Apool	none
Q78J03	APPKI1yr_vs_APPKI6mo	0.0914973	0.114278	16.6354	0.434619	0.84485	Msrb2	none
Q78JW9	APPKI1yr_vs_APPKI6mo	0.0603406	0.134791	4.63538	0.674536	0.865732	Ubfd1	none
Q78PG9	APPKI1yr_vs_APPKI6mo	-0.387037	0.342036	16.6354	0.273865	0.84485	Ccdc25	none
Q78PY7	APPKI1yr_vs_APPKI6mo	-0.167574	0.122932	16.6354	0.191004	0.820922	Snd1	none
Q78T54	APPKI1yr_vs_APPKI6mo	-0.0565897	0.294334	16.6354	0.849863	0.935063	Vma21	none
Q78ZA7	APPKI1yr_vs_APPKI6mo	0.452424	0.75778	16.6354	0.558521	0.858565	Nap1l4	none
Q791T5	APPKI1yr_vs_APPKI6mo	0.367809	0.202857	16.6354	0.0878925	0.730288	Mtch1	none
Q791V5	APPKI1yr_vs_APPKI6mo	0.23763	0.343875	16.6354	0.499073	0.85134	Mtch2	none
Q7M6Y3	APPKI1yr_vs_APPKI6mo	-0.103507	0.13784	16.6354	0.463189	0.84485	Picalm	none
Q7M6Z0	APPKI1yr_vs_APPKI6mo	0.0607823	0.226969	16.6354	0.792145	0.909238	Rtn4rl2	none
Q7M750	APPKI1yr_vs_APPKI6mo	0.0392559	0.172833	16.6354	0.823089	0.922987	Opalin	none
Q7M753	APPKI1yr_vs_APPKI6mo	-0.324688	0.224316	16.6354	0.166352	0.798125	NA	none
Q7M753	APPKI1yr_vs_APPKI6mo	-0.324688	0.224316	16.6354	0.166352	0.798125	Pank2	none
Q7SIG6	APPKI1yr_vs_APPKI6mo	0.0176768	0.132153	4.63537	0.899204	0.960355	Asap2	none
Q7TMB8	APPKI1yr_vs_APPKI6mo	-0.281454	0.54943	16.6354	0.6152	0.859768	Cyfip1	none
Q7TMC8	APPKI1yr_vs_APPKI6mo	0.253181	0.561687	16.6354	0.657988	0.863556	Fcsk	none
Q7TME0	APPKI1yr_vs_APPKI6mo	-0.339924	0.554621	16.6354	0.548235	0.858565	Plppr4	none
Q7TMF3	APPKI1yr_vs_APPKI6mo	0.0939953	0.125118	4.63537	0.488859	0.850504	Ndufa12	none
Q7TMK9	APPKI1yr_vs_APPKI6mo	-0.275531	0.23749	16.6354	0.262356	0.84485	Syncrip	none
Q7TMM9	APPKI1yr_vs_APPKI6mo	-0.0440405	0.118736	4.63537	0.727045	0.883673	Tubb2a	none
Q7TMS5	APPKI1yr_vs_APPKI6mo	0.226439	0.276142	16.6354	0.423805	0.84485	Abcg2	none
Q7TMY8	APPKI1yr_vs_APPKI6mo	-0.474765	0.230182	16.6354	0.055128	0.6812	Huwe1	none
Q7TN29	APPKI1yr_vs_APPKI6mo	-0.726593	0.721884	16.6354	0.328581	0.84485	Smap2	none
Q7TN99	APPKI1yr_vs_APPKI6mo	-0.666537	0.339607	16.6354	0.066632	0.698294	Cpeb3	none
Q7TNC9	APPKI1yr_vs_APPKI6mo	0.0175888	0.149379	16.6354	0.907679	0.96234	Inpp5a	none
Q7TNG5	APPKI1yr_vs_APPKI6mo	0.0643259	0.109898	16.6354	0.566184	0.858565	Eml2	none
Q7TNM2	APPKI1yr_vs_APPKI6mo	-0.220244	0.397175	16.6354	0.586598	0.859768	Trim46	none
Q7TNR6	APPKI1yr_vs_APPKI6mo	0.131588	0.257926	16.6354	0.61663	0.859768	Igsf21	none
Q7TPD3	APPKI1yr_vs_APPKI6mo	0.0640954	0.193781	16.6354	0.744954	0.890404	NA	none
Q7TPH6	APPKI1yr_vs_APPKI6mo	0.286675	0.133239	16.6354	0.0464302	0.637687	Mycbp2	none
Q7TPM6	APPKI1yr_vs_APPKI6mo	0.21365	0.124762	5.69985	0.140253	0.789746	Fsd1	none
Q7TPR4	APPKI1yr_vs_APPKI6mo	0.57214	0.13422	16.6354	0.000549341	0.0906853	Actn1	none
Q7TPS5	APPKI1yr_vs_APPKI6mo	-0.143244	0.136864	4.63538	0.346752	0.84485	C2cd5	none
Q7TQ95	APPKI1yr_vs_APPKI6mo	-0.273457	0.162296	4.63538	0.157407	0.798125	Lnpk	none
Q7TQD2	APPKI1yr_vs_APPKI6mo	0.0622337	0.197306	16.6354	0.756367	0.892076	Tppp	none
Q7TQF7	APPKI1yr_vs_APPKI6mo	-0.151413	0.199902	16.6354	0.459383	0.84485	Amph	none
Q7TQH0	APPKI1yr_vs_APPKI6mo	0.191616	0.138703	16.6354	0.185405	0.816446	Atxn2l	none
Q7TQI3	APPKI1yr_vs_APPKI6mo	0.326987	0.36164	16.6354	0.378809	0.84485	Otub1	none
Q7TQK5	APPKI1yr_vs_APPKI6mo	-0.00909316	0.120279	16.6354	0.940639	0.976041	Ccdc93	none
Q7TSC1	APPKI1yr_vs_APPKI6mo	-0.600044	0.139559	4.63537	0.00914624	0.314665	Prrc2a	down
Q7TSE6	APPKI1yr_vs_APPKI6mo	0.231862	0.456026	16.6354	0.61782	0.859768	Stk38l	none
Q7TSH2	APPKI1yr_vs_APPKI6mo	0.0359281	0.163121	16.6354	0.828354	0.924479	Phkb	none
Q7TSJ2	APPKI1yr_vs_APPKI6mo	0.248482	0.449365	16.6354	0.587643	0.859768	Map6	none
Q7TSS2	APPKI1yr_vs_APPKI6mo	-0.127902	0.136178	16.6354	0.361051	0.84485	Ube2q1	none
Q7TSY6	APPKI1yr_vs_APPKI6mo	0.0551071	0.191817	16.6354	0.777438	0.901694	Celf4	none
Q7TT37	APPKI1yr_vs_APPKI6mo	0.00868789	0.157468	4.63537	0.958299	0.984757	Elp1	none
Q7TT50	APPKI1yr_vs_APPKI6mo	0.317139	0.142503	16.6354	0.040187	0.614439	Cdc42bpb	none
Q80SW1	APPKI1yr_vs_APPKI6mo	0.376359	0.268565	16.6354	0.179484	0.808764	Ahcyl1	none
Q80SZ7	APPKI1yr_vs_APPKI6mo	0.216363	0.0988932	16.6354	0.0432635	0.619334	Gng5	none
Q80T41	APPKI1yr_vs_APPKI6mo	-0.0828455	0.104475	16.6354	0.438958	0.84485	Gabbr2	none
Q80TB8	APPKI1yr_vs_APPKI6mo	-0.0269438	0.106326	16.6354	0.803058	0.914901	Vat1l	none
Q80TE7	APPKI1yr_vs_APPKI6mo	-0.0165437	0.132839	16.6354	0.902381	0.961302	Lrrc7	none
Q80TH2	APPKI1yr_vs_APPKI6mo	0.335435	0.356026	16.6354	0.359591	0.84485	Erbin	none
Q80TJ1	APPKI1yr_vs_APPKI6mo	-0.108981	0.223713	16.6354	0.632511	0.863556	Cadps	none
Q80TK0	APPKI1yr_vs_APPKI6mo	-0.0368894	0.23526	16.6354	0.877288	0.948324	A830010M20Rik	none
Q80TL0	APPKI1yr_vs_APPKI6mo	0.311841	0.1395	4.63541	0.0798631	0.714544	Ppm1e	none
Q80TL1	APPKI1yr_vs_APPKI6mo	-0.0936645	0.329366	16.6354	0.77963	0.902041	NA	none
Q80TL4	APPKI1yr_vs_APPKI6mo	0.0913009	0.127366	16.6354	0.483418	0.850504	Phf24	none
Q80TL7	APPKI1yr_vs_APPKI6mo	-0.119984	0.185594	16.6354	0.526784	0.856596	Mon2	none
Q80TM9	APPKI1yr_vs_APPKI6mo	0.133544	0.195148	16.6354	0.503194	0.853084	Nisch	none
Q80TQ2	APPKI1yr_vs_APPKI6mo	0.279656	0.124116	16.6354	0.0380557	0.605769	Cyld	none
Q80TR1	APPKI1yr_vs_APPKI6mo	-0.222038	0.204638	16.6354	0.293384	0.84485	Adgrl1	none
Q80TS3	APPKI1yr_vs_APPKI6mo	-0.348219	0.710137	16.6354	0.630288	0.863109	Adgrl3	none
Q80TV8	APPKI1yr_vs_APPKI6mo	-0.238127	0.151148	16.6354	0.133975	0.783687	Clasp1	none
Q80TY0	APPKI1yr_vs_APPKI6mo	-0.220428	0.535167	16.6354	0.685681	0.868465	Fnbp1	none
Q80TZ3	APPKI1yr_vs_APPKI6mo	0.162193	0.130175	16.6354	0.230042	0.84485	Dnajc6	none
Q80U19	APPKI1yr_vs_APPKI6mo	0.0431175	0.0973672	16.6354	0.66359	0.863556	Daam2	none
Q80U23	APPKI1yr_vs_APPKI6mo	0.223918	0.147972	16.6354	0.148983	0.797183	Snph	none
Q80U28	APPKI1yr_vs_APPKI6mo	-0.436005	0.392066	16.6354	0.281922	0.84485	Madd	none
Q80U30	APPKI1yr_vs_APPKI6mo	0.298818	0.31899	16.6354	0.362283	0.84485	Clec16a	none
Q80U35	APPKI1yr_vs_APPKI6mo	-0.772794	0.352286	16.6354	0.0427749	0.617474	Arhgef17	down
Q80U40	APPKI1yr_vs_APPKI6mo	-0.122062	0.125794	4.63538	0.379746	0.84485	Rimbp2	none
Q80U49	APPKI1yr_vs_APPKI6mo	0.545224	0.937725	16.6354	0.568745	0.858565	Cep170b	none
Q80U56	APPKI1yr_vs_APPKI6mo	0.481955	0.23555	16.6354	0.0568918	0.6812	Avl9	none
Q80U63	APPKI1yr_vs_APPKI6mo	0.465711	0.270004	16.6354	0.103086	0.745887	Mfn2	none
Q80U78	APPKI1yr_vs_APPKI6mo	-0.434165	0.248551	16.6354	0.0991093	0.736973	Pum1	none
Q80U95	APPKI1yr_vs_APPKI6mo	-0.258227	0.247582	16.6354	0.31187	0.84485	Ube3c	none
Q80UG2	APPKI1yr_vs_APPKI6mo	-0.298195	0.207886	16.6354	0.169985	0.798125	Plxna4	none
Q80UG5	APPKI1yr_vs_APPKI6mo	0.0766962	0.140176	16.6354	0.591547	0.859768	Sept9	none
Q80UJ7	APPKI1yr_vs_APPKI6mo	0.348597	0.464074	16.6354	0.463047	0.84485	Rab3gap1	none
Q80UK0	APPKI1yr_vs_APPKI6mo	-0.593888	0.402857	16.6354	0.159103	0.798125	Sestd1	none
Q80UM3	APPKI1yr_vs_APPKI6mo	-0.286159	0.127062	16.6354	0.0381344	0.605769	NA	none
Q80UM7	APPKI1yr_vs_APPKI6mo	-0.0940257	0.149059	4.63537	0.557954	0.858565	Mogs	none
Q80UP3	APPKI1yr_vs_APPKI6mo	-0.144746	0.134373	16.6354	0.296766	0.84485	Dgkz	none
Q80UP8	APPKI1yr_vs_APPKI6mo	-0.669586	0.367446	16.6354	0.0864409	0.727902	Slc20a2	none
Q80UU9	APPKI1yr_vs_APPKI6mo	-0.321567	0.285009	4.63538	0.314193	0.84485	Pgrmc2	none
Q80UW2	APPKI1yr_vs_APPKI6mo	0.0949821	0.183927	16.6354	0.612363	0.859768	Fbxo2	none
Q80UW8	APPKI1yr_vs_APPKI6mo	0.0166613	0.246116	16.6354	0.946834	0.979193	Polr2e	none
Q80UY2	APPKI1yr_vs_APPKI6mo	0.269858	0.552567	16.6354	0.631662	0.863556	Kcmf1	none
Q80V42	APPKI1yr_vs_APPKI6mo	-0.559821	0.273068	16.6354	0.0564557	0.6812	Cpm	none
Q80VC9	APPKI1yr_vs_APPKI6mo	-0.643175	0.792052	16.6354	0.428239	0.84485	Camsap3	none
Q80VD1	APPKI1yr_vs_APPKI6mo	-0.203655	0.303459	16.6354	0.511361	0.855684	Fam98b	none
Q80VL1	APPKI1yr_vs_APPKI6mo	0.908847	0.204768	16.6354	0.000378181	0.0740837	Tdrkh	up
Q80VP0	APPKI1yr_vs_APPKI6mo	-0.0252616	0.155866	16.6354	0.873201	0.946949	Tecpr1	none
Q80VP1	APPKI1yr_vs_APPKI6mo	-0.194359	0.204107	16.6354	0.354606	0.84485	Epn1	none
Q80VQ0	APPKI1yr_vs_APPKI6mo	0.279795	0.333259	16.6354	0.413052	0.84485	Aldh3b1	none
Q80W04	APPKI1yr_vs_APPKI6mo	-0.770031	1.2905	16.6354	0.558748	0.858565	Tmcc2	none
Q80W21	APPKI1yr_vs_APPKI6mo	0.112824	0.206457	16.6354	0.591994	0.859768	Gstm7	none
Q80W47	APPKI1yr_vs_APPKI6mo	0.242367	0.507865	16.6354	0.63941	0.863556	Wipi2	none
Q80W54	APPKI1yr_vs_APPKI6mo	-0.26076	0.111353	16.6354	0.0319207	0.553371	Zmpste24	none
Q80WC7	APPKI1yr_vs_APPKI6mo	0.236732	0.233291	16.6354	0.324757	0.84485	Agfg2	none
Q80WG5	APPKI1yr_vs_APPKI6mo	0.568228	1.20332	16.6354	0.642906	0.863556	Lrrc8a	none
Q80WJ7	APPKI1yr_vs_APPKI6mo	-0.165598	0.246956	16.6354	0.511708	0.855684	Mtdh	none
Q80WM4	APPKI1yr_vs_APPKI6mo	0.333257	0.309089	16.6354	0.296336	0.84485	Hapln4	none
Q80WQ2	APPKI1yr_vs_APPKI6mo	-0.404447	0.13489	16.6354	0.00823115	0.29458	Vac14	none
Q80X50	APPKI1yr_vs_APPKI6mo	-0.0779078	0.171774	16.6354	0.656014	0.863556	Ubap2l	none
Q80X80	APPKI1yr_vs_APPKI6mo	0.323612	0.212502	16.6354	0.146575	0.797183	C2cd2l	none
Q80X85	APPKI1yr_vs_APPKI6mo	-0.0190036	0.371625	16.6354	0.959826	0.985238	Mrps7	none
Q80X90	APPKI1yr_vs_APPKI6mo	-0.00849438	0.20509	16.6354	0.967456	0.986905	Flnb	none
Q80X95	APPKI1yr_vs_APPKI6mo	1.08514	1.18392	16.6354	0.372468	0.84485	Rraga	none
Q80XI3	APPKI1yr_vs_APPKI6mo	-0.0874746	0.282218	16.6354	0.760445	0.892352	Eif4g3	none
Q80XI4	APPKI1yr_vs_APPKI6mo	-0.248098	0.130696	16.6354	0.0751494	0.704236	Pip4k2b	none
Q80XK6	APPKI1yr_vs_APPKI6mo	0.132147	0.206898	16.6354	0.53171	0.856596	Atg2b	none
Q80XN0	APPKI1yr_vs_APPKI6mo	-0.271032	0.532661	16.6354	0.617556	0.859768	Bdh1	none
Q80XR2	APPKI1yr_vs_APPKI6mo	-0.576146	0.606758	16.6354	0.355934	0.84485	Atp2c1	none
Q80XU3	APPKI1yr_vs_APPKI6mo	-0.35384	0.180423	16.6354	0.0668205	0.698294	Nucks1	none
Q80Y14	APPKI1yr_vs_APPKI6mo	-0.235006	0.295999	16.6354	0.438409	0.84485	Glrx5	none
Q80Y17	APPKI1yr_vs_APPKI6mo	-0.0349304	0.222161	16.6354	0.876956	0.948324	Llgl1	none
Q80Y24	APPKI1yr_vs_APPKI6mo	0.520129	0.272641	16.6354	0.0738392	0.704236	Prickle2	none
Q80Y98	APPKI1yr_vs_APPKI6mo	0.118711	0.14162	4.63546	0.44296	0.84485	Ddhd2	none
Q80YA3	APPKI1yr_vs_APPKI6mo	-0.32171	0.136086	16.6354	0.0305304	0.548958	Ddhd1	none
Q80YA7	APPKI1yr_vs_APPKI6mo	-0.391929	0.143493	16.6354	0.0144141	0.383209	Dpp8	none
Q80YA9	APPKI1yr_vs_APPKI6mo	-0.284484	0.235704	16.6354	0.244331	0.84485	Cnksr2	none
Q80YD1	APPKI1yr_vs_APPKI6mo	-0.281038	0.17826	16.6354	0.133722	0.783687	Supv3l1	none
Q80YN3	APPKI1yr_vs_APPKI6mo	-0.292935	0.211307	16.6354	0.183956	0.81574	Bcas1	none
Q80YX1	APPKI1yr_vs_APPKI6mo	-0.515542	0.540543	16.6354	0.353865	0.84485	Tnc	none
Q80Z24	APPKI1yr_vs_APPKI6mo	-0.171414	0.347088	16.6354	0.62786	0.861025	Negr1	none
Q80Z38	APPKI1yr_vs_APPKI6mo	-0.0213815	0.171529	16.6354	0.902293	0.961302	Shank2	none
Q80ZF8	APPKI1yr_vs_APPKI6mo	-0.0205376	0.172756	16.6354	0.906793	0.96234	Adgrb3	none
Q80ZJ1	APPKI1yr_vs_APPKI6mo	0.0212379	0.166621	16.6354	0.900103	0.960463	Rap2a	none
Q80ZJ6	APPKI1yr_vs_APPKI6mo	0.328193	0.2664	16.6354	0.235097	0.84485	Zer1	none
Q80ZJ7	APPKI1yr_vs_APPKI6mo	-0.775207	0.510725	16.6354	0.147825	0.797183	Snx32	none
Q80ZW2	APPKI1yr_vs_APPKI6mo	0.19497	0.112921	16.6354	0.10276	0.745887	Them6	none
Q810A7	APPKI1yr_vs_APPKI6mo	0.0859322	0.151963	4.64562	0.597956	0.859768	Ddx42	none
Q810B6	APPKI1yr_vs_APPKI6mo	0.425801	0.293975	16.6354	0.166085	0.798125	Ankfy1	none
Q810J8	APPKI1yr_vs_APPKI6mo	-0.404316	0.260915	16.6354	0.140049	0.789746	Zfyve1	none
Q810U3	APPKI1yr_vs_APPKI6mo	0.252296	0.239194	16.6354	0.306607	0.84485	Nfasc	none
Q810U4	APPKI1yr_vs_APPKI6mo	-0.0304835	0.119561	4.63538	0.809674	0.91677	Nrcam	none
Q811D0	APPKI1yr_vs_APPKI6mo	0.112618	0.108303	16.6354	0.313294	0.84485	Dlg1	none
Q811I0	APPKI1yr_vs_APPKI6mo	0.510633	0.186087	16.6354	0.0140382	0.380521	NA	none
Q811I0	APPKI1yr_vs_APPKI6mo	0.510633	0.186087	16.6354	0.0140382	0.380521	Atpaf1	none
Q811P8	APPKI1yr_vs_APPKI6mo	-0.25878	0.368316	16.6354	0.492017	0.850504	Arhgap32	none
Q812A2	APPKI1yr_vs_APPKI6mo	0.166738	0.116504	16.6354	0.170896	0.798125	Srgap3	none
Q8BFP9	APPKI1yr_vs_APPKI6mo	-0.269032	0.310428	16.6354	0.398463	0.84485	Pdk1	none
Q8BFQ4	APPKI1yr_vs_APPKI6mo	-0.223128	0.115585	16.6354	0.0707825	0.698294	Wdr82	none
Q8BFQ8	APPKI1yr_vs_APPKI6mo	0.213973	0.0929993	16.6354	0.0346327	0.57546	Gatd1	none
Q8BFR4	APPKI1yr_vs_APPKI6mo	0.248031	0.154268	16.6354	0.126692	0.783687	Gns	none
Q8BFR5	APPKI1yr_vs_APPKI6mo	-0.154511	0.15694	16.6354	0.338964	0.84485	Tufm	none
Q8BFS6	APPKI1yr_vs_APPKI6mo	0.370398	0.528846	16.6354	0.493365	0.850504	Cpped1	none
Q8BFT9	APPKI1yr_vs_APPKI6mo	-0.0309331	0.298658	16.6354	0.918746	0.966533	Svop	none
Q8BFU2	APPKI1yr_vs_APPKI6mo	-0.915166	0.254355	16.6354	0.00228447	0.173046	H2aw	down
Q8BFU3	APPKI1yr_vs_APPKI6mo	-0.246917	0.341107	16.6354	0.479202	0.847312	Rnf214	none
Q8BFY6	APPKI1yr_vs_APPKI6mo	-0.158094	0.244951	16.6354	0.527463	0.856596	Pef1	none
Q8BFZ9	APPKI1yr_vs_APPKI6mo	-0.0235173	0.11077	16.6354	0.834446	0.927107	Erlin2	none
Q8BG05	APPKI1yr_vs_APPKI6mo	-0.100802	0.125291	16.6354	0.432434	0.84485	Hnrnpa3	none
Q8BG32	APPKI1yr_vs_APPKI6mo	0.0614301	0.233863	16.6354	0.796026	0.910793	Psmd11	none
Q8BG39	APPKI1yr_vs_APPKI6mo	-0.566044	0.177622	16.6354	0.00551549	0.250116	Sv2b	none
Q8BG40	APPKI1yr_vs_APPKI6mo	0.0443677	0.170361	16.6354	0.797726	0.912177	Katnb1	none
Q8BG51	APPKI1yr_vs_APPKI6mo	0.129221	0.0890578	16.6354	0.165381	0.798125	Rhot1	none
Q8BG92	APPKI1yr_vs_APPKI6mo	0.158024	0.223686	16.6354	0.489683	0.850504	Clvs2	none
Q8BG95	APPKI1yr_vs_APPKI6mo	0.0767956	0.16017	16.6354	0.637852	0.863556	NA	none
Q8BG95	APPKI1yr_vs_APPKI6mo	0.0767956	0.16017	16.6354	0.637852	0.863556	Ppp1r12b	none
Q8BGB5	APPKI1yr_vs_APPKI6mo	-0.567905	0.527378	16.6354	0.296918	0.84485	Limd2	none
Q8BGB7	APPKI1yr_vs_APPKI6mo	-0.0524813	0.112621	16.6354	0.647258	0.863556	Enoph1	none
Q8BGC4	APPKI1yr_vs_APPKI6mo	0.172733	0.180223	16.6354	0.351565	0.84485	Zadh2	none
Q8BGD5	APPKI1yr_vs_APPKI6mo	0.308844	0.302876	16.6354	0.32247	0.84485	Cpt1c	none
Q8BGD9	APPKI1yr_vs_APPKI6mo	0.20785	0.102796	16.6354	0.0595659	0.696586	Eif4b	none
Q8BGH2	APPKI1yr_vs_APPKI6mo	-0.162231	0.373256	16.6354	0.66941	0.864027	Samm50	none
Q8BGH4	APPKI1yr_vs_APPKI6mo	0.0454852	0.319905	16.6354	0.888643	0.954554	Reep1	none
Q8BGN3	APPKI1yr_vs_APPKI6mo	0.114351	0.158644	16.6354	0.481037	0.848835	Enpp6	none
Q8BGN8	APPKI1yr_vs_APPKI6mo	-0.324387	0.334699	16.6354	0.346331	0.84485	Synpr	none
Q8BGQ1	APPKI1yr_vs_APPKI6mo	0.267706	0.189847	16.6354	0.176928	0.805054	Vipas39	none
Q8BGQ7	APPKI1yr_vs_APPKI6mo	-0.129371	0.18293	16.6354	0.48922	0.850504	Aars	none
Q8BGR9	APPKI1yr_vs_APPKI6mo	-0.0679992	0.146552	4.63648	0.663614	0.863556	Ublcp1	none
Q8BGS2	APPKI1yr_vs_APPKI6mo	0.415496	0.693639	16.6354	0.557237	0.858565	Bola2	none
Q8BGT5	APPKI1yr_vs_APPKI6mo	-0.232439	0.201444	16.6354	0.264864	0.84485	Gpt2	none
Q8BGT8	APPKI1yr_vs_APPKI6mo	0.431781	0.129027	16.6354	0.00392037	0.213788	Phyhipl	none
Q8BGU5	APPKI1yr_vs_APPKI6mo	0.0466022	0.21872	16.6354	0.833863	0.927013	Ccny	none
Q8BGV8	APPKI1yr_vs_APPKI6mo	0.193112	0.206963	16.6354	0.364128	0.84485	Mief1	none
Q8BGW1	APPKI1yr_vs_APPKI6mo	0.16373	0.370225	16.6354	0.664007	0.863556	Fto	none
Q8BGX2	APPKI1yr_vs_APPKI6mo	-0.0369283	0.118939	16.6354	0.760051	0.892352	Timm29	none
Q8BGY7	APPKI1yr_vs_APPKI6mo	-0.171881	0.167787	16.6354	0.320313	0.84485	Fam210a	none
Q8BGZ1	APPKI1yr_vs_APPKI6mo	0.100265	0.158437	16.6354	0.535443	0.856596	Hpcal4	none
Q8BH04	APPKI1yr_vs_APPKI6mo	0.0358157	0.209765	16.6354	0.866486	0.944506	Pck2	none
Q8BH10	APPKI1yr_vs_APPKI6mo	-0.0365946	0.158326	4.63538	0.827062	0.924479	Orai2	none
Q8BH44	APPKI1yr_vs_APPKI6mo	0.191894	0.135407	16.6354	0.174891	0.803004	Coro2b	none
Q8BH50	APPKI1yr_vs_APPKI6mo	0.180681	0.362305	16.6354	0.624521	0.860661	8030462N17Rik	none
Q8BH55	APPKI1yr_vs_APPKI6mo	0.122176	0.135745	16.6354	0.38094	0.84485	Thnsl1	none
Q8BH57	APPKI1yr_vs_APPKI6mo	-0.417554	0.137487	16.6354	0.00758364	0.287887	Wdr48	none
Q8BH58	APPKI1yr_vs_APPKI6mo	0.123735	0.225493	16.6354	0.590479	0.859768	Tiprl	none
Q8BH59	APPKI1yr_vs_APPKI6mo	0.0253139	0.0953432	16.6354	0.793884	0.90946	Slc25a12	none
Q8BH60	APPKI1yr_vs_APPKI6mo	-0.41319	0.174409	16.6354	0.0302221	0.548958	Gopc	none
Q8BH66	APPKI1yr_vs_APPKI6mo	0.205791	0.459328	16.6354	0.659913	0.863556	Atl1	none
Q8BH95	APPKI1yr_vs_APPKI6mo	0.516802	0.470174	16.6354	0.287347	0.84485	Echs1	none
Q8BHA3	APPKI1yr_vs_APPKI6mo	-0.282213	0.242331	16.6354	0.260619	0.84485	Dtd2	none
Q8BHB9	APPKI1yr_vs_APPKI6mo	-0.917065	0.203436	4.63537	0.00761604	0.287887	Clic6	down
Q8BHC1	APPKI1yr_vs_APPKI6mo	-0.467112	0.656829	16.6354	0.486837	0.850504	Rab39b	none
Q8BHC4	APPKI1yr_vs_APPKI6mo	-0.221259	0.398218	16.6354	0.585864	0.859768	Dcakd	none
Q8BHE3	APPKI1yr_vs_APPKI6mo	0.0753491	0.159698	16.6354	0.643184	0.863556	Atcay	none
Q8BHE8	APPKI1yr_vs_APPKI6mo	-0.0213748	0.137527	4.63537	0.883026	0.951817	Maip1	none
Q8BHF7	APPKI1yr_vs_APPKI6mo	0.505769	0.153092	16.6354	0.00429629	0.218295	Pgs1	none
Q8BHG1	APPKI1yr_vs_APPKI6mo	-0.123439	0.152839	16.6354	0.430695	0.84485	Nrd1	none
Q8BHH2	APPKI1yr_vs_APPKI6mo	0.0932541	0.103153	16.6354	0.378882	0.84485	Rab9b	none
Q8BHJ6	APPKI1yr_vs_APPKI6mo	-0.184717	0.153683	4.63538	0.287172	0.84485	Serinc5	none
Q8BHL3	APPKI1yr_vs_APPKI6mo	-0.0939372	0.123531	16.6354	0.45764	0.84485	Tbc1d10b	none
Q8BHL5	APPKI1yr_vs_APPKI6mo	-0.037657	0.1174	16.6354	0.752389	0.891845	Elmo2	none
Q8BHN3	APPKI1yr_vs_APPKI6mo	-0.0415612	0.357387	16.6354	0.908814	0.962882	Ganab	none
Q8BHS3	APPKI1yr_vs_APPKI6mo	0.42024	0.273967	16.6354	0.143851	0.793205	Rbm22	none
Q8BHW2	APPKI1yr_vs_APPKI6mo	-0.332205	0.188817	16.6354	0.0968858	0.736262	Oscp1	none
Q8BHZ0	APPKI1yr_vs_APPKI6mo	0.0420395	0.134271	16.6354	0.7581	0.892076	Fam49a	none
Q8BI84	APPKI1yr_vs_APPKI6mo	-0.393187	0.214105	15.6354	0.0853821	0.7239	Mia3	none
Q8BIG7	APPKI1yr_vs_APPKI6mo	0.153572	0.190918	16.6354	0.432518	0.84485	Comtd1	none
Q8BIJ6	APPKI1yr_vs_APPKI6mo	-0.114742	0.48847	16.6354	0.817153	0.919143	Iars2	none
Q8BIJ7	APPKI1yr_vs_APPKI6mo	-0.22667	0.294618	16.6354	0.45246	0.84485	Rufy1	none
Q8BIK4	APPKI1yr_vs_APPKI6mo	0.128146	0.138317	16.6354	0.367449	0.84485	NA	none
Q8BIQ5	APPKI1yr_vs_APPKI6mo	-0.0777478	0.140164	16.6354	0.586486	0.859768	Cstf2	none
Q8BIW1	APPKI1yr_vs_APPKI6mo	-0.585893	0.18233	16.6354	0.00521136	0.245527	Prune1	down
Q8BIZ1	APPKI1yr_vs_APPKI6mo	0.143157	0.232987	16.6354	0.547235	0.858565	Anks1b	none
Q8BJ42	APPKI1yr_vs_APPKI6mo	0.150592	0.159033	16.6354	0.357232	0.84485	Dlgap2	none
Q8BJ71	APPKI1yr_vs_APPKI6mo	-0.350784	0.221042	16.6354	0.131347	0.783687	Nup93	none
Q8BJF9	APPKI1yr_vs_APPKI6mo	0.0617162	0.127353	16.6354	0.634273	0.863556	Chmp2b	none
Q8BJH1	APPKI1yr_vs_APPKI6mo	0.191496	0.156592	16.6354	0.238409	0.84485	Zc2hc1a	none
Q8BJI1	APPKI1yr_vs_APPKI6mo	0.171323	0.207138	16.6354	0.419889	0.84485	Slc6a17	none
Q8BJU0	APPKI1yr_vs_APPKI6mo	0.947528	0.497723	16.6354	0.0743928	0.704236	Sgta	none
Q8BJY1	APPKI1yr_vs_APPKI6mo	-0.325736	0.85726	16.6354	0.708773	0.87758	Psmd5	none
Q8BJZ4	APPKI1yr_vs_APPKI6mo	0.764852	0.248637	16.6354	0.00697938	0.279325	Mrps35	up
Q8BK08	APPKI1yr_vs_APPKI6mo	0.0617736	0.10716	16.6354	0.572021	0.858675	Tmem11	none
Q8BK30	APPKI1yr_vs_APPKI6mo	0.578598	0.236766	16.6354	0.0260049	0.514842	Ndufv3	none
Q8BK63	APPKI1yr_vs_APPKI6mo	-0.221216	0.404668	16.6354	0.591871	0.859768	NA	none
Q8BK63	APPKI1yr_vs_APPKI6mo	-0.221216	0.404668	16.6354	0.591871	0.859768	Csnk1a1	none
Q8BK64	APPKI1yr_vs_APPKI6mo	-0.0442602	0.10891	16.6354	0.689634	0.870698	Ahsa1	none
Q8BK67	APPKI1yr_vs_APPKI6mo	-0.140006	0.158556	16.6354	0.389816	0.84485	Rcc2	none
Q8BK72	APPKI1yr_vs_APPKI6mo	0.314527	0.17862	16.6354	0.0966301	0.736262	Mrps27	none
Q8BKC5	APPKI1yr_vs_APPKI6mo	0.283891	0.103457	16.6354	0.0140384	0.380521	Ipo5	none
Q8BKX1	APPKI1yr_vs_APPKI6mo	-0.101645	0.115948	16.6354	0.393163	0.84485	Baiap2	none
Q8BKZ9	APPKI1yr_vs_APPKI6mo	0.252891	0.192873	16.6354	0.207607	0.843575	Pdhx	none
Q8BL65	APPKI1yr_vs_APPKI6mo	-0.194215	0.134877	4.63538	0.21384	0.84485	Ablim2	none
Q8BL66	APPKI1yr_vs_APPKI6mo	-0.00545347	0.101731	16.6354	0.957887	0.984757	Eea1	none
Q8BL86	APPKI1yr_vs_APPKI6mo	0.22489	0.602529	16.6354	0.713681	0.879843	Mblac2	none
Q8BL97	APPKI1yr_vs_APPKI6mo	-0.00186378	0.159214	16.6354	0.990799	0.996922	Srsf7	none
Q8BLF1	APPKI1yr_vs_APPKI6mo	-0.109341	0.261622	16.6354	0.68134	0.86792	Nceh1	none
Q8BLK3	APPKI1yr_vs_APPKI6mo	0.232513	0.128327	16.6354	0.0880964	0.730288	NA	none
Q8BLK3	APPKI1yr_vs_APPKI6mo	0.232513	0.128327	16.6354	0.0880964	0.730288	Lsamp	none
Q8BLQ9	APPKI1yr_vs_APPKI6mo	-0.211685	0.267309	16.6354	0.43956	0.84485	Cadm2	none
Q8BLR2	APPKI1yr_vs_APPKI6mo	0.162628	0.243602	16.6354	0.513546	0.856258	Cpne4	none
Q8BLV3	APPKI1yr_vs_APPKI6mo	0.312926	0.863103	16.6354	0.721499	0.880748	Slc9a7	none
Q8BLY2	APPKI1yr_vs_APPKI6mo	0.161378	0.498053	16.6354	0.749962	0.89067	Tarsl2	none
Q8BM85	APPKI1yr_vs_APPKI6mo	-0.103373	0.231388	16.6354	0.660814	0.863556	Tbck	none
Q8BMA6	APPKI1yr_vs_APPKI6mo	0.0815604	0.161432	16.6354	0.620024	0.859936	Srp68	none
Q8BMF3	APPKI1yr_vs_APPKI6mo	0.0566378	0.110388	16.6354	0.614643	0.859768	Me3	none
Q8BMF4	APPKI1yr_vs_APPKI6mo	-0.491204	0.402414	16.6354	0.239241	0.84485	Dlat	none
Q8BMG7	APPKI1yr_vs_APPKI6mo	-0.157249	0.368299	16.6354	0.674882	0.865878	Rab3gap2	none
Q8BMI3	APPKI1yr_vs_APPKI6mo	-0.594006	0.741476	16.6354	0.43436	0.84485	Gga3	none
Q8BMJ2	APPKI1yr_vs_APPKI6mo	0.321422	0.35078	16.6354	0.372599	0.84485	Lars	none
Q8BMJ3	APPKI1yr_vs_APPKI6mo	-0.197474	0.525525	16.6354	0.71184	0.879182	Eif1ax	none
Q8BMK4	APPKI1yr_vs_APPKI6mo	-0.209831	0.102381	16.6354	0.0565214	0.6812	Ckap4	none
Q8BML9	APPKI1yr_vs_APPKI6mo	-0.278617	0.169549	16.6354	0.119089	0.768798	Qars	none
Q8BMP6	APPKI1yr_vs_APPKI6mo	-0.150744	0.20279	16.6354	0.46764	0.845208	Acbd3	none
Q8BMS1	APPKI1yr_vs_APPKI6mo	0.175271	0.109076	16.6354	0.126896	0.783687	Hadha	none
Q8BMS4	APPKI1yr_vs_APPKI6mo	0.401443	0.802556	16.6354	0.623483	0.860661	Coq3	none
Q8BNN1	APPKI1yr_vs_APPKI6mo	0.186322	0.356804	15.6354	0.608852	0.859768	Spata2l	none
Q8BNU0	APPKI1yr_vs_APPKI6mo	-0.0415563	0.163351	16.6354	0.802305	0.914603	Armc6	none
Q8BNW9	APPKI1yr_vs_APPKI6mo	0.365402	0.119406	16.6354	0.00722079	0.285913	Kbtbd11	none
Q8BNY6	APPKI1yr_vs_APPKI6mo	-0.25589	0.170666	16.6354	0.152519	0.798125	Ncs1	none
Q8BP00	APPKI1yr_vs_APPKI6mo	0.285125	0.146381	16.6354	0.0685148	0.698294	Iqcb1	none
Q8BP40	APPKI1yr_vs_APPKI6mo	0.467649	0.554268	16.6354	0.410793	0.84485	Acp6	none
Q8BP47	APPKI1yr_vs_APPKI6mo	-0.335165	0.151862	16.6354	0.0416689	0.617474	Nars	none
Q8BP48	APPKI1yr_vs_APPKI6mo	0.0759049	0.182338	16.6354	0.682521	0.86792	Metap1	none
Q8BP67	APPKI1yr_vs_APPKI6mo	0.158033	0.167591	16.6354	0.359192	0.84485	Rpl24	none
Q8BP71	APPKI1yr_vs_APPKI6mo	-0.830796	0.984731	16.6354	0.410818	0.84485	Rbfox2	none
Q8BP92	APPKI1yr_vs_APPKI6mo	-0.273714	0.515526	16.6354	0.602477	0.859768	Rcn2	none
Q8BPM0	APPKI1yr_vs_APPKI6mo	0.726598	1.19544	16.6354	0.551524	0.858565	Daam1	none
Q8BPN8	APPKI1yr_vs_APPKI6mo	-0.0594618	0.118711	16.6354	0.623007	0.860661	Dmxl2	none
Q8BPQ7	APPKI1yr_vs_APPKI6mo	0.470646	0.361687	16.6354	0.210907	0.84485	Sgsm1	none
Q8BPU7	APPKI1yr_vs_APPKI6mo	0.19454	0.154175	4.63537	0.266779	0.84485	Elmo1	none
Q8BQP9	APPKI1yr_vs_APPKI6mo	0.0460164	0.131412	16.6354	0.730606	0.884438	Rgs7bp	none
Q8BQZ4	APPKI1yr_vs_APPKI6mo	-0.0798178	0.197556	16.6354	0.69134	0.87226	NA	none
Q8BR63	APPKI1yr_vs_APPKI6mo	-0.0250194	0.467016	16.6354	0.957913	0.984757	Fam177a	none
Q8BR63	APPKI1yr_vs_APPKI6mo	-0.0250194	0.467016	16.6354	0.957913	0.984757	Fam177a2	none
Q8BR92	APPKI1yr_vs_APPKI6mo	0.196221	0.234581	16.6354	0.414743	0.84485	Pakap	none
Q8BRF7	APPKI1yr_vs_APPKI6mo	0.114708	0.127282	4.63537	0.411849	0.84485	Scfd1	none
Q8BRK8	APPKI1yr_vs_APPKI6mo	0.16134	0.296784	16.6354	0.593908	0.859768	Prkaa2	none
Q8BRT1	APPKI1yr_vs_APPKI6mo	0.250378	0.280573	16.6354	0.384915	0.84485	Clasp2	none
Q8BRV5	APPKI1yr_vs_APPKI6mo	0.252534	0.146299	4.63538	0.149504	0.797183	2900026A02Rik	none
Q8BSS9	APPKI1yr_vs_APPKI6mo	-0.424056	0.465119	16.6354	0.374943	0.84485	Ppfia2	none
Q8BSZ2	APPKI1yr_vs_APPKI6mo	0.0391229	0.206378	16.6354	0.85194	0.93648	Ap3s2	none
Q8BT60	APPKI1yr_vs_APPKI6mo	-0.0429353	0.181668	16.6354	0.816055	0.918463	Cpne3	none
[truncated: 12,049 more rows]
