# Supplementary material for: Temporal Alterations in White Matter in An App Knock-In Mouse Model of Alzheimer’s Disease
Source: eNeuro. 2024 Feb 22;11(2):ENEURO.0496-23.2024. doi: 10.1523/ENEURO.0496-23.2024 (PMC10897532; doi:10.1523/ENEURO.0496-23.2024)
Supplement: Table 3-6 — Variance explained by each principal component (PC) from hippocam­pus lysate proteomics data. Download Table 3-6, XLSX file. [file eneuro-11-ENEURO.0496-23.2024-s016.xlsx]

## Sheet: Table_3-6
PC	Variance explained
1	0.326
2	0.098
3	0.078
4	0.075
5	0.069
6	0.068
7	0.064
8	0.061
9	0.056
10	0.055
11	0.049
12	0
