# Supplementary material for: Temporal Alterations in White Matter in An App Knock-In Mouse Model of Alzheimer’s Disease
Source: eNeuro. 2024 Feb 22;11(2):ENEURO.0496-23.2024. doi: 10.1523/ENEURO.0496-23.2024 (PMC10897532; doi:10.1523/ENEURO.0496-23.2024)
Supplement: Table 3-7 — Fixed effects from linear mixed model results for oligodendrocyte-related proteins. Significance code: **p < 0.01; *p < 0.05. Download Table 3-7, XLSX file. [file eneuro-11-ENEURO.0496-23.2024-s017.xlsx]

## Sheet: Table_3-7
Variable	Estimate	Std. Error	df	t	p	sig.
Intercept	-0.421	0.1316	25.2144	-3.199	0.0037	**
Age	0.4715	0.1958	22.5607	2.408	0.0246	*
Genotype	0.1376	0.1486	43.3536	0.926	0.3597
Age x Genotype	0.4661	0.2017	91.5338	2.31	0.0231	*
