# Supplementary material for: Temporal Alterations in White Matter in An App Knock-In Mouse Model of Alzheimer’s Disease
Source: eNeuro. 2024 Feb 22;11(2):ENEURO.0496-23.2024. doi: 10.1523/ENEURO.0496-23.2024 (PMC10897532; doi:10.1523/ENEURO.0496-23.2024)
Supplement: Table 3-8 — Random effects from linear mixed model results for oligodendrocyte- related proteins. Download Table 3-8, XLSX file. [file eneuro-11-ENEURO.0496-23.2024-s018.xlsx]

## Sheet: Table_3-8
Groups	Name	Variance	SD
Protein	(Intercept)	0.16014	0.4002
	Age	0.39759	0.6306
	Genotype	0.05627	0.2372
	Age x Genotype	0.03955	0.1989
Residual		0.61117	0.7818
