# Supplementary material for: Temporal Alterations in White Matter in An App Knock-In Mouse Model of Alzheimer’s Disease
Source: eNeuro. 2024 Feb 22;11(2):ENEURO.0496-23.2024. doi: 10.1523/ENEURO.0496-23.2024 (PMC10897532; doi:10.1523/ENEURO.0496-23.2024)
Supplement: Table 3-9 — Post hoc pairwise comparisons for oligodendrocyte-related protein linear mixed model. SE: standard error. Download Table 3-9, XLSX file. [file eneuro-11-ENEURO.0496-23.2024-s019.xlsx]

## Sheet: Table_3-9
Comparison	Estimate	SE	df	t ratio	p	sig.
6 months WT - 12 months WT	-0.472	0.196	20	-2.408	0.1077
6 months WT - 6 months APPKI	-0.138	0.149	20	-0.926	0.7915
6 months WT - 12 months APPKI	-1.075	0.239	20	-4.506	0.0011	**
12 months WT - 6 months APPKI	0.334	0.195	20	1.708	0.3456
12 months WT - 12 months APPKI	-0.604	0.167	20	-3.606	0.0088	**
6 months APPKI - 12 months APPKI	-0.938	0.218	20	-4.307	0.0018	**
