# Supplementary material for: Temporal Alterations in White Matter in An App Knock-In Mouse Model of Alzheimer’s Disease
Source: eNeuro. 2024 Feb 22;11(2):ENEURO.0496-23.2024. doi: 10.1523/ENEURO.0496-23.2024 (PMC10897532; doi:10.1523/ENEURO.0496-23.2024)
Supplement: Table 3-10 — Pairwise comparison of proteins from proteomics data. Student’s inde­pendent f-test. p values were adjusted for multiple comparisons within each group using Benjamini- Hochberg’s false discovery rate (FDR). Included are proteins with q < 0.2. FC: fold change. SE: standard error. Download Table 3-10, XLSX file. [file eneuro-11-ENEURO.0496-23.2024-s020.xlsx]

## Sheet: Table_3-10
Comparison	Protein	log2(FC)	SE	df	p	q
6 months: APPKI / WT	ERMN	0.4739	0.1099	16.6354	0.0005	0.0103
12 months: APPKI / WT	CNP	0.3863	0.1326	16.6354	0.0098	0.1034
	ERMN	0.3496	0.1099	16.6354	0.0056	0.1034
	GSN	0.2691	0.1176	16.6354	0.0355	0.159
	MOBP	0.2605	0.1155	16.6354	0.0379	0.159
	PTGDS	0.3351	0.1416	16.6354	0.0303	0.159
APPKI: 12 months / 6 months	ASPA	0.3366	0.1222	16.6354	0.0138	0.1526
	MBP	0.5222	0.1915	16.6354	0.0145	0.1526
